# Supplementary material for: Ethyl 2-amino-4,6-bis­(4-fluoro­phen­yl)cyclo­hexa-1,3-diene-1-carboxyl­ate
Source: Acta Crystallogr Sect E Struct Rep Online. 2012 Feb 4;68(Pt 3):o585. doi: 10.1107/S160053681200373X (PMC3297311; doi:10.1107/S160053681200373X)
Supplement: Supplementary file 1 [file e-68-0o585-sup1.cif]

##############################################################################
#                                                                            #
# This CIF contains the data in a paper accepted for publication in          #
# Acta Crystallographica Section E. It conforms to the requirements of       #
# Notes for Authors for Acta Crystallographica Section E, and has been       #
# peer reviewed under the auspices of the IUCr Commission on Journals.       #
#                                                                            #
# Full details of the Crystallographic Information File format               #
# are given in the paper "The Crystallographic Information File (CIF):       #
# a New Standard Archive File for Crystallography" by S. R. Hall, F. H.      #
# Allen and I. D. Brown [Acta Cryst. (1991), A47, 655-685].                  #
#                                                                            #
# The current version of the core CIF dictionary is obtainable from          #
# ftp://ftp.iucr.org/pub/cif_core.dic.                                       #
#                                                                            #
# Software is freely available for graphical display of the structure(s)     #
# in this CIF. For information consult the CIF software page                 #
# http://www.iucr.org/resources/cif/software.                                #
#                                                                            #
# This file may be used for bona fide research purposes within the           #
# scientific community so long as proper attribution is given to the journal # 
# article from which it was obtained.                                        #
#                                                                            #
##############################################################################
data_global
_audit_creation_method     SHELXL-97
_journal_date_recd_electronic     2011-12-30
_journal_date_accepted     2012-01-27
_journal_name_full     'Acta Crystallographica, Section E'
_journal_year     2012
_journal_volume     68
_journal_issue      3
_journal_page_first     o585
_journal_page_last     o585
_journal_paper_category     QO
_journal_paper_doi     10.1107/S160053681200373X
_journal_coeditor_code     MW2046
_publ_contact_author_name     'Jasinski, Jerry P.'
_publ_contact_author_address
;
Department of Chemistry
Keene State College
229 Main Street
Keene
NH 03435
USA
;
_publ_contact_author_email     jjasinski@keene.edu
_publ_contact_author_fax     ?
_publ_contact_author_phone     '603 358-2563'
_publ_section_title
;
Ethyl 2-amino-4,6-bis(4-fluorophenyl)cyclohexa-1,3-diene-1-carboxylate
;
loop_
    _publ_author_name
    _publ_author_address
    'Jasinski, Jerry P.'
;
Department of Chemistry
Keene State College
229 Main Street
Keene
NH 03435-2001
USA
;
    'Golen, James A.'
;
Department of Chemistry
Keene State College
229 Main Street
Keene
NH 03435-2001
USA
;
    'Samshuddin, S.'
;
Department of Studies in Chemistry
Mangalore University
Mangalagangotri 574 199
India
;
    'Narayana, B.'
;
Department of Studies in Chemistry
Mangalore University
Mangalagangotri 574 199
India
;
    'Yathirajan, H. S.'
;
Department of Studies in Chemistry
University of Mysore
Manasagangotri
Mysore 570 006
India
;
data_I
_chemical_name_systematic
;
Ethyl 2-amino-4,6-bis(4-fluorophenyl)cyclohexa-1,3-diene-1-carboxylate
;
_chemical_name_common     ?
_chemical_formula_moiety     'C21 H19 F2 N O2'
_chemical_formula_sum     'C21 H19 F2 N O2'
_chemical_formula_iupac     'C21 H19 F2 N O2'
_chemical_formula_weight     355.37
_chemical_melting_point     ?
_symmetry_cell_setting     orthorhombic
_symmetry_space_group_name_H-M     'P b c n'
_symmetry_space_group_name_Hall     '-P 2n 2ab'
loop_
    _symmetry_equiv_pos_as_xyz
    'x, y, z'
    '-x+1/2, -y+1/2, z+1/2'
    '-x, y, -z+1/2'
    'x+1/2, -y+1/2, -z'
    '-x, -y, -z'
    'x-1/2, y-1/2, -z-1/2'
    'x, -y, z-1/2'
    '-x-1/2, y-1/2, z'
_cell_length_a     18.0199(5)
_cell_length_b     9.6391(2)
_cell_length_c     21.0754(7)
_cell_angle_alpha     90.00
_cell_angle_beta     90.00
_cell_angle_gamma     90.00
_cell_volume     3660.70(18)
_cell_formula_units_Z     8
_cell_measurement_reflns_used     4418
_cell_measurement_theta_min     3.2240
_cell_measurement_theta_max     71.2589
_cell_measurement_temperature     173(2)
_exptl_crystal_description     block
_exptl_crystal_colour     yellow
_exptl_crystal_size_max     0.20
_exptl_crystal_size_mid     0.14
_exptl_crystal_size_min     0.12
_exptl_crystal_density_diffrn     1.290
_exptl_crystal_density_meas     ?
_exptl_crystal_density_method     'not measured'
_exptl_crystal_F_000     1488
_exptl_absorpt_coefficient_mu     0.804
_exptl_absorpt_correction_type     multi-scan
_exptl_absorpt_process_details     '(CrysAlis RED; Oxford Diffraction, 2010)'
_exptl_absorpt_correction_T_min     0.8558
_exptl_absorpt_correction_T_max     0.9097
_exptl_special_details
;
;
_diffrn_ambient_temperature     173(2)
_diffrn_radiation_type     CuK\a
_diffrn_radiation_wavelength     1.54178
_diffrn_radiation_source     'Enhance (Cu) X-ray Source'
_diffrn_radiation_monochromator     graphite
_diffrn_measurement_device_type     'Oxford Xcalibur Eos Gemini'
_diffrn_measurement_method     \w
_diffrn_detector_area_resol_mean     16.1500
_diffrn_reflns_number     10556
_diffrn_reflns_av_R_equivalents     0.0166
_diffrn_reflns_av_sigmaI/netI     0.0195
_diffrn_reflns_theta_min     4.20
_diffrn_reflns_theta_max     71.39
_diffrn_reflns_theta_full     68.00
_diffrn_measured_fraction_theta_max     0.972
_diffrn_measured_fraction_theta_full     0.987
_diffrn_reflns_limit_h_min     -21
_diffrn_reflns_limit_h_max     16
_diffrn_reflns_limit_k_min     -11
_diffrn_reflns_limit_k_max     11
_diffrn_reflns_limit_l_min     -22
_diffrn_reflns_limit_l_max     25
_refine_special_details
;
Refinement of <i>F</i>^2^ against ALL reflections. The weighted <i>R</i>-factor
<i>wR</i> and goodness of fit <i>S</i> are based on <i>F</i>^2^, conventional
<i>R</i>-factors <i>R</i> are based on <i>F</i>, with <i>F</i> set to zero for
negative <i>F</i>^2^. The threshold expression of <i>F</i>^2^ >
\s(<i>F</i>^2^) is used only for calculating <i>R</i>-factors(gt) <i>etc</i>.
and is not relevant to the choice of reflections for refinement.
<i>R</i>-factors based on <i>F</i>^2^ are statistically about twice as large
as those based on <i>F</i>, and <i>R</i>-factors based on ALL data will be
even larger.
;
_reflns_number_total     3461
_reflns_number_gt     2612
_reflns_threshold_expression     I>2\s(I)
_refine_ls_structure_factor_coef     Fsqd
_refine_ls_matrix_type     full
_refine_ls_R_factor_all     0.0693
_refine_ls_R_factor_gt     0.0550
_refine_ls_wR_factor_gt     0.1635
_refine_ls_wR_factor_ref     0.1801
_refine_ls_goodness_of_fit_ref     1.036
_refine_ls_restrained_S_all     1.036
_refine_ls_number_reflns     3461
_refine_ls_number_parameters     245
_refine_ls_number_restraints     0
_refine_ls_hydrogen_treatment     mixed
_refine_ls_weighting_scheme     calc
_refine_ls_weighting_details
       'calc w = 1/[\s^2^(Fo^2^)+(0.1072P)^2^+0.4506P] where P=(Fo^2^+2Fc^2^)/3'
_atom_sites_solution_hydrogens     geom
_atom_sites_solution_primary     direct
_atom_sites_solution_secondary     difmap
_refine_ls_shift/su_max     0.000
_refine_ls_shift/su_mean     0.000
_refine_diff_density_max     0.414
_refine_diff_density_min     -0.214
_refine_ls_extinction_method     'SHELXL97 (Sheldrick, 2008)'
_refine_ls_extinction_coef     0.0010(2)
_refine_ls_extinction_expression
                                  'Fc^*^=kFc[1+0.001xFc^2^\l^3^/sin(2\q)]^-1/4^'
loop_
    _atom_type_symbol
    _atom_type_description
    _atom_type_scat_dispersion_real
    _atom_type_scat_dispersion_imag
    _atom_type_scat_source
    'C' 'C' 0.0181 0.0091
                         'International Tables Vol C Tables 4.2.6.8 and 6.1.1.4'
    'H' 'H' 0.0000 0.0000
                         'International Tables Vol C Tables 4.2.6.8 and 6.1.1.4'
    'N' 'N' 0.0311 0.0180
                         'International Tables Vol C Tables 4.2.6.8 and 6.1.1.4'
    'O' 'O' 0.0492 0.0322
                         'International Tables Vol C Tables 4.2.6.8 and 6.1.1.4'
    'F' 'F' 0.0727 0.0534
                         'International Tables Vol C Tables 4.2.6.8 and 6.1.1.4'
_computing_data_collection     'CrysAlisPRO (Oxford Diffraction, 2010)'
_computing_cell_refinement     'CrysAlisPRO (Oxford Diffraction, 2010)'
_computing_data_reduction     'CrysAlisRED (Oxford Diffraction, 2010)'
_computing_structure_solution     'SHELXS97 (Sheldrick, 2008)'
_computing_structure_refinement     'SHELXL97 (Sheldrick, 2008)'
_computing_molecular_graphics     'SHELXTL (Sheldrick, 2008)'
_computing_publication_material     'SHELXTL (Sheldrick, 2008)'
loop_
    _atom_site_type_symbol
    _atom_site_label
    _atom_site_fract_x
    _atom_site_fract_y
    _atom_site_fract_z
    _atom_site_U_iso_or_equiv
    _atom_site_adp_type
    _atom_site_calc_flag
    _atom_site_refinement_flags
    _atom_site_occupancy
    _atom_site_symmetry_multiplicity
    _atom_site_disorder_assembly
    _atom_site_disorder_group
    F F1 0.28820(7) 0.39132(16) 0.58085(8) 0.0963(5) Uani d . 1 1 . .
    F F2 0.66890(12) 0.94956(19) 0.80642(12) 0.1445(8) Uani d . 1 1 . .
    O O1 0.57361(8) 0.00028(13) 0.57519(7) 0.0679(4) Uani d . 1 1 . .
    O O2 0.66652(8) 0.05261(14) 0.50837(8) 0.0695(4) Uani d . 1 1 . .
    N N1 0.72288(11) 0.3120(2) 0.51875(9) 0.0692(5) Uani d . 1 1 . .
    H H1B 0.7509(15) 0.380(3) 0.5083(10) 0.076(7) Uiso d . 1 1 . .
    H H1A 0.7197(12) 0.239(2) 0.4942(11) 0.066(6) Uiso d . 1 1 . .
    C C1 0.49783(15) -0.1988(2) 0.57203(16) 0.0931(8) Uani d . 1 1 . .
    H H1C 0.4854 -0.2832 0.5484 0.140 Uiso calc R 1 1 . .
    H H1D 0.4545 -0.1375 0.5734 0.140 Uiso calc R 1 1 . .
    H H1E 0.5124 -0.2235 0.6154 0.140 Uiso calc R 1 1 . .
    C C2 0.56045(13) -0.12602(19) 0.53997(12) 0.0746(6) Uani d . 1 1 . .
    H H2A 0.6054 -0.1850 0.5401 0.089 Uiso calc R 1 1 . .
    H H2B 0.5473 -0.1043 0.4954 0.089 Uiso calc R 1 1 . .
    C C3 0.62737(10) 0.08577(18) 0.55369(10) 0.0578(5) Uani d . 1 1 . .
    C C4 0.63143(11) 0.21328(19) 0.58891(10) 0.0572(5) Uani d . 1 1 . .
    C C5 0.67799(11) 0.31852(19) 0.56986(10) 0.0572(5) Uani d . 1 1 . .
    C C6 0.68054(11) 0.44920(19) 0.60540(10) 0.0609(5) Uani d . 1 1 . .
    H H6A 0.7040 0.5274 0.5867 0.073 Uiso calc R 1 1 . .
    C C7 0.65069(11) 0.4618(2) 0.66361(10) 0.0600(5) Uani d . 1 1 . .
    C C8 0.61518(13) 0.3357(2) 0.69326(10) 0.0667(5) Uani d . 1 1 . .
    H H8A 0.5763 0.3668 0.7232 0.080 Uiso calc R 1 1 . .
    H H8B 0.6532 0.2852 0.7181 0.080 Uiso calc R 1 1 . .
    C C9 0.58026(11) 0.23520(19) 0.64523(10) 0.0592(5) Uani d . 1 1 . .
    H H9A 0.5759 0.1435 0.6671 0.071 Uiso calc R 1 1 . .
    C C10 0.50212(11) 0.27746(17) 0.62632(9) 0.0559(5) Uani d . 1 1 . .
    C C11 0.44170(12) 0.2002(2) 0.64594(11) 0.0684(6) Uani d . 1 1 . .
    H H11A 0.4499 0.1195 0.6709 0.082 Uiso calc R 1 1 . .
    C C12 0.37006(13) 0.2363(2) 0.63060(12) 0.0770(6) Uani d . 1 1 . .
    H H12A 0.3293 0.1813 0.6443 0.092 Uiso calc R 1 1 . .
    C C13 0.35890(12) 0.3530(2) 0.59515(11) 0.0690(6) Uani d . 1 1 . .
    C C14 0.41611(13) 0.4322(2) 0.57387(12) 0.0748(6) Uani d . 1 1 . .
    H H14A 0.4070 0.5126 0.5490 0.090 Uiso calc R 1 1 . .
    C C15 0.48779(12) 0.3937(2) 0.58902(11) 0.0715(6) Uani d . 1 1 . .
    H H15A 0.5281 0.4476 0.5737 0.086 Uiso calc R 1 1 . .
    C C16 0.65610(11) 0.5913(2) 0.70079(11) 0.0648(5) Uani d . 1 1 . .
    C C17 0.66870(14) 0.7180(2) 0.67350(13) 0.0781(6) Uani d . 1 1 . .
    H H17A 0.6753 0.7226 0.6288 0.094 Uiso calc R 1 1 . .
    C C18 0.67220(15) 0.8387(3) 0.70790(17) 0.0898(8) Uani d . 1 1 . .
    H H18A 0.6790 0.9256 0.6874 0.108 Uiso calc R 1 1 . .
    C C19 0.66577(16) 0.8309(3) 0.77206(18) 0.0979(9) Uani d . 1 1 . .
    C C20 0.6589(2) 0.7078(3) 0.80307(16) 0.1065(10) Uani d . 1 1 . .
    H H20A 0.6580 0.7039 0.8481 0.128 Uiso calc R 1 1 . .
    C C21 0.65327(18) 0.5888(3) 0.76701(13) 0.0934(8) Uani d . 1 1 . .
    H H21A 0.6473 0.5023 0.7879 0.112 Uiso calc R 1 1 . .
loop_
    _atom_site_aniso_label
    _atom_site_aniso_U_11
    _atom_site_aniso_U_22
    _atom_site_aniso_U_33
    _atom_site_aniso_U_12
    _atom_site_aniso_U_13
    _atom_site_aniso_U_23
    F1 0.0684(8) 0.0980(10) 0.1224(13) 0.0017(7) -0.0188(8) -0.0061(8)
    F2 0.1599(17) 0.0981(12) 0.175(2) -0.0024(11) 0.0216(15) -0.0716(13)
    O1 0.0700(8) 0.0498(7) 0.0838(10) -0.0096(6) 0.0083(7) -0.0045(6)
    O2 0.0641(8) 0.0553(7) 0.0891(11) 0.0019(6) 0.0118(8) -0.0099(7)
    N1 0.0711(11) 0.0588(10) 0.0776(13) -0.0125(8) 0.0186(10) -0.0101(9)
    C1 0.0954(18) 0.0609(12) 0.123(2) -0.0220(12) 0.0001(16) 0.0023(13)
    C2 0.0793(14) 0.0475(10) 0.0970(17) -0.0052(9) -0.0028(12) -0.0052(10)
    C3 0.0523(9) 0.0474(9) 0.0737(13) 0.0016(7) -0.0012(10) 0.0031(8)
    C4 0.0568(10) 0.0500(9) 0.0646(12) -0.0010(8) 0.0013(9) 0.0002(8)
    C5 0.0565(10) 0.0524(9) 0.0627(12) -0.0008(8) 0.0039(9) -0.0009(8)
    C6 0.0622(11) 0.0510(9) 0.0696(13) -0.0085(8) 0.0040(10) -0.0006(8)
    C7 0.0620(11) 0.0568(10) 0.0613(12) -0.0023(8) -0.0005(9) -0.0001(8)
    C8 0.0737(13) 0.0658(11) 0.0607(12) -0.0078(9) 0.0050(10) 0.0020(9)
    C9 0.0644(11) 0.0490(9) 0.0642(12) -0.0044(8) 0.0068(9) 0.0062(8)
    C10 0.0627(11) 0.0452(8) 0.0598(11) -0.0051(8) 0.0086(9) -0.0033(7)
    C11 0.0690(12) 0.0577(11) 0.0784(14) -0.0072(9) 0.0090(11) 0.0090(9)
    C12 0.0653(12) 0.0725(13) 0.0932(17) -0.0160(10) 0.0096(12) 0.0049(12)
    C13 0.0622(12) 0.0663(12) 0.0786(14) 0.0002(9) -0.0066(11) -0.0128(10)
    C14 0.0780(14) 0.0578(11) 0.0886(16) -0.0029(10) -0.0080(12) 0.0086(10)
    C15 0.0680(13) 0.0568(11) 0.0897(16) -0.0090(9) 0.0015(11) 0.0141(10)
    C16 0.0651(11) 0.0623(11) 0.0671(13) 0.0023(9) 0.0036(10) -0.0047(9)
    C17 0.0852(15) 0.0661(13) 0.0831(16) -0.0069(10) 0.0037(12) -0.0076(11)
    C18 0.0873(17) 0.0642(13) 0.118(2) -0.0003(11) 0.0098(16) -0.0136(14)
    C19 0.0881(18) 0.0780(16) 0.128(3) 0.0035(13) 0.0108(16) -0.0422(16)
    C20 0.129(3) 0.098(2) 0.092(2) 0.0000(17) 0.0041(18) -0.0281(16)
    C21 0.119(2) 0.0792(15) 0.0816(18) -0.0014(14) 0.0062(15) -0.0085(13)
_geom_special_details
;
 All esds (except the esd in the dihedral angle between two l.s. planes)
 are estimated using the full covariance matrix.  The cell esds are taken
 into account individually in the estimation of esds in distances, angles
 and torsion angles; correlations between esds in cell parameters are only
 used when they are defined by crystal symmetry.  An approximate (isotropic)
 treatment of cell esds is used for estimating esds involving l.s. planes.
;
loop_
    _geom_bond_atom_site_label_1
    _geom_bond_atom_site_label_2
    _geom_bond_site_symmetry_2
    _geom_bond_distance
    _geom_bond_publ_flag
    F1 C13 . 1.360(2) ?
    F2 C19 . 1.355(3) ?
    O1 C3 . 1.350(2) ?
    O1 C2 . 1.445(2) ?
    O2 C3 . 1.230(2) ?
    N1 C5 . 1.348(3) ?
    N1 H1B . 0.86(3) ?
    N1 H1A . 0.88(2) ?
    C1 C2 . 1.491(3) ?
    C1 H1C . 0.9800 ?
    C1 H1D . 0.9800 ?
    C1 H1E . 0.9800 ?
    C2 H2A . 0.9900 ?
    C2 H2B . 0.9900 ?
    C3 C4 . 1.438(3) ?
    C4 C5 . 1.376(3) ?
    C4 C9 . 1.518(3) ?
    C5 C6 . 1.466(3) ?
    C6 C7 . 1.345(3) ?
    C6 H6A . 0.9500 ?
    C7 C16 . 1.478(3) ?
    C7 C8 . 1.508(3) ?
    C8 C9 . 1.536(3) ?
    C8 H8A . 0.9900 ?
    C8 H8B . 0.9900 ?
    C9 C10 . 1.519(3) ?
    C9 H9A . 1.0000 ?
    C10 C11 . 1.382(3) ?
    C10 C15 . 1.393(3) ?
    C11 C12 . 1.375(3) ?
    C11 H11A . 0.9500 ?
    C12 C13 . 1.366(3) ?
    C12 H12A . 0.9500 ?
    C13 C14 . 1.359(3) ?
    C14 C15 . 1.381(3) ?
    C14 H14A . 0.9500 ?
    C15 H15A . 0.9500 ?
    C16 C17 . 1.369(3) ?
    C16 C21 . 1.397(4) ?
    C17 C18 . 1.372(3) ?
    C17 H17A . 0.9500 ?
    C18 C19 . 1.359(5) ?
    C18 H18A . 0.9500 ?
    C19 C20 . 1.360(4) ?
    C20 C21 . 1.379(4) ?
    C20 H20A . 0.9500 ?
    C21 H21A . 0.9500 ?
loop_
    _geom_angle_atom_site_label_1
    _geom_angle_atom_site_label_2
    _geom_angle_atom_site_label_3
    _geom_angle_site_symmetry_1
    _geom_angle_site_symmetry_3
    _geom_angle
    _geom_angle_publ_flag
    C3 O1 C2 . . 117.35(16) ?
    C5 N1 H1B . . 121.5(15) ?
    C5 N1 H1A . . 118.0(15) ?
    H1B N1 H1A . . 120(2) ?
    C2 C1 H1C . . 109.5 ?
    C2 C1 H1D . . 109.5 ?
    H1C C1 H1D . . 109.5 ?
    C2 C1 H1E . . 109.5 ?
    H1C C1 H1E . . 109.5 ?
    H1D C1 H1E . . 109.5 ?
    O1 C2 C1 . . 106.7(2) ?
    O1 C2 H2A . . 110.4 ?
    C1 C2 H2A . . 110.4 ?
    O1 C2 H2B . . 110.4 ?
    C1 C2 H2B . . 110.4 ?
    H2A C2 H2B . . 108.6 ?
    O2 C3 O1 . . 120.91(17) ?
    O2 C3 C4 . . 126.45(17) ?
    O1 C3 C4 . . 112.64(17) ?
    C5 C4 C3 . . 120.69(18) ?
    C5 C4 C9 . . 119.73(17) ?
    C3 C4 C9 . . 119.46(16) ?
    N1 C5 C4 . . 124.37(18) ?
    N1 C5 C6 . . 115.42(17) ?
    C4 C5 C6 . . 120.21(18) ?
    C7 C6 C5 . . 122.06(17) ?
    C7 C6 H6A . . 119.0 ?
    C5 C6 H6A . . 119.0 ?
    C6 C7 C16 . . 122.23(18) ?
    C6 C7 C8 . . 118.36(18) ?
    C16 C7 C8 . . 119.27(18) ?
    C7 C8 C9 . . 114.13(17) ?
    C7 C8 H8A . . 108.7 ?
    C9 C8 H8A . . 108.7 ?
    C7 C8 H8B . . 108.7 ?
    C9 C8 H8B . . 108.7 ?
    H8A C8 H8B . . 107.6 ?
    C4 C9 C10 . . 113.29(17) ?
    C4 C9 C8 . . 110.75(16) ?
    C10 C9 C8 . . 112.54(17) ?
    C4 C9 H9A . . 106.6 ?
    C10 C9 H9A . . 106.6 ?
    C8 C9 H9A . . 106.6 ?
    C11 C10 C15 . . 117.13(19) ?
    C11 C10 C9 . . 120.48(17) ?
    C15 C10 C9 . . 122.39(17) ?
    C12 C11 C10 . . 122.20(19) ?
    C12 C11 H11A . . 118.9 ?
    C10 C11 H11A . . 118.9 ?
    C13 C12 C11 . . 118.4(2) ?
    C13 C12 H12A . . 120.8 ?
    C11 C12 H12A . . 120.8 ?
    C14 C13 F1 . . 119.0(2) ?
    C14 C13 C12 . . 122.1(2) ?
    F1 C13 C12 . . 118.9(2) ?
    C13 C14 C15 . . 118.8(2) ?
    C13 C14 H14A . . 120.6 ?
    C15 C14 H14A . . 120.6 ?
    C14 C15 C10 . . 121.3(2) ?
    C14 C15 H15A . . 119.3 ?
    C10 C15 H15A . . 119.3 ?
    C17 C16 C21 . . 116.2(2) ?
    C17 C16 C7 . . 122.8(2) ?
    C21 C16 C7 . . 120.8(2) ?
    C16 C17 C18 . . 122.8(3) ?
    C16 C17 H17A . . 118.6 ?
    C18 C17 H17A . . 118.6 ?
    C19 C18 C17 . . 118.3(3) ?
    C19 C18 H18A . . 120.8 ?
    C17 C18 H18A . . 120.8 ?
    F2 C19 C18 . . 118.8(3) ?
    F2 C19 C20 . . 118.9(3) ?
    C18 C19 C20 . . 122.3(2) ?
    C19 C20 C21 . . 117.9(3) ?
    C19 C20 H20A . . 121.1 ?
    C21 C20 H20A . . 121.1 ?
    C20 C21 C16 . . 122.2(3) ?
    C20 C21 H21A . . 118.9 ?
    C16 C21 H21A . . 118.9 ?
loop_
    _geom_torsion_atom_site_label_1
    _geom_torsion_atom_site_label_2
    _geom_torsion_atom_site_label_3
    _geom_torsion_atom_site_label_4
    _geom_torsion_site_symmetry_1
    _geom_torsion_site_symmetry_2
    _geom_torsion_site_symmetry_3
    _geom_torsion_site_symmetry_4
    _geom_torsion
    _geom_torsion_publ_flag
    C3 O1 C2 C1 . . . . -178.43(19) ?
    C2 O1 C3 O2 . . . . -4.5(3) ?
    C2 O1 C3 C4 . . . . 175.00(17) ?
    O2 C3 C4 C5 . . . . 5.9(3) ?
    O1 C3 C4 C5 . . . . -173.59(18) ?
    O2 C3 C4 C9 . . . . -177.93(19) ?
    O1 C3 C4 C9 . . . . 2.6(3) ?
    C3 C4 C5 N1 . . . . -0.6(3) ?
    C9 C4 C5 N1 . . . . -176.69(19) ?
    C3 C4 C5 C6 . . . . 178.74(18) ?
    C9 C4 C5 C6 . . . . 2.6(3) ?
    N1 C5 C6 C7 . . . . -166.7(2) ?
    C4 C5 C6 C7 . . . . 14.0(3) ?
    C5 C6 C7 C16 . . . . 177.17(19) ?
    C5 C6 C7 C8 . . . . 1.4(3) ?
    C6 C7 C8 C9 . . . . -31.0(3) ?
    C16 C7 C8 C9 . . . . 153.08(18) ?
    C5 C4 C9 C10 . . . . 96.8(2) ?
    C3 C4 C9 C10 . . . . -79.4(2) ?
    C5 C4 C9 C8 . . . . -30.7(3) ?
    C3 C4 C9 C8 . . . . 153.10(17) ?
    C7 C8 C9 C4 . . . . 43.9(2) ?
    C7 C8 C9 C10 . . . . -84.0(2) ?
    C4 C9 C10 C11 . . . . 123.5(2) ?
    C8 C9 C10 C11 . . . . -109.9(2) ?
    C4 C9 C10 C15 . . . . -56.5(2) ?
    C8 C9 C10 C15 . . . . 70.1(2) ?
    C15 C10 C11 C12 . . . . -1.0(3) ?
    C9 C10 C11 C12 . . . . 179.0(2) ?
    C10 C11 C12 C13 . . . . -0.5(4) ?
    C11 C12 C13 C14 . . . . 1.2(4) ?
    C11 C12 C13 F1 . . . . -178.6(2) ?
    F1 C13 C14 C15 . . . . 179.4(2) ?
    C12 C13 C14 C15 . . . . -0.5(4) ?
    C13 C14 C15 C10 . . . . -1.1(4) ?
    C11 C10 C15 C14 . . . . 1.8(3) ?
    C9 C10 C15 C14 . . . . -178.2(2) ?
    C6 C7 C16 C17 . . . . 22.1(3) ?
    C8 C7 C16 C17 . . . . -162.2(2) ?
    C6 C7 C16 C21 . . . . -153.7(2) ?
    C8 C7 C16 C21 . . . . 22.1(3) ?
    C21 C16 C17 C18 . . . . -5.4(4) ?
    C7 C16 C17 C18 . . . . 178.6(2) ?
    C16 C17 C18 C19 . . . . 2.7(4) ?
    C17 C18 C19 F2 . . . . -179.8(2) ?
    C17 C18 C19 C20 . . . . 2.6(5) ?
    F2 C19 C20 C21 . . . . 177.8(3) ?
    C18 C19 C20 C21 . . . . -4.5(5) ?
    C19 C20 C21 C16 . . . . 1.5(5) ?
    C17 C16 C21 C20 . . . . 3.3(4) ?
    C7 C16 C21 C20 . . . . 179.4(3) ?
loop_
    _geom_hbond_atom_site_label_D
    _geom_hbond_atom_site_label_H
    _geom_hbond_atom_site_label_A
    _geom_hbond_site_symmetry_A
    _geom_hbond_distance_DH
    _geom_hbond_distance_HA
    _geom_hbond_distance_DA
    _geom_hbond_angle_DHA
    N1 H1B O2 8_765 0.86(3) 2.23(3) 3.066(2) 165(2)
    N1 H1A O2 . 0.88(2) 2.06(2) 2.708(2) 130.3(19)
    N1 H1A F1 4_556 0.88(2) 2.37(2) 3.104(2) 141.9(19)
_iucr_refine_instructions_details
;
TITL hsy906a in Pbcn
CELL 1.54178  18.0199   9.6391  21.0754  90.000  90.000  90.000
ZERR    8.00   0.0005   0.0002   0.0007   0.000   0.000   0.000
LATT  1
SYMM 0.5-X, 0.5-Y, 0.5+Z
SYMM -X, Y, 0.5-Z
SYMM 0.5+X, 0.5-Y, -Z
SFAC C H N O F
UNIT 168 152 8 16 16
conf
temp -73
acta 136
L.S. 30
BOND $H
eqiv $1  -x+3/2, y+1/2, z
eqiv $2 x+1/2, -y+1/2, -z+1
size 0.12 0.14 0.20
rem yellow color
htab n1 o2_$1
htab n1 o2
htab n1 f1_$2
htab 3
omit 6 0 4
FMAP 2
PLAN 10
WGHT    0.107200    0.450600
EXTI    0.001001
FVAR       0.13253
F1    5    0.288201    0.391324    0.580846    11.00000    0.06840    0.09799 =
         0.12238   -0.00613   -0.01877    0.00172
F2    5    0.668901    0.949557    0.806418    11.00000    0.15990    0.09812 =
         0.17547   -0.07159    0.02161   -0.00235
O1    4    0.573605    0.000285    0.575193    11.00000    0.07001    0.04979 =
         0.08376   -0.00453    0.00832   -0.00961
O2    4    0.666517    0.052607    0.508375    11.00000    0.06409    0.05528 =
         0.08912   -0.00993    0.01176    0.00195
N1    3    0.722881    0.312010    0.518753    11.00000    0.07107    0.05884 =
         0.07757   -0.01010    0.01865   -0.01252
H1B   2    0.750922    0.380321    0.508309    11.00000    0.07636
H1A   2    0.719661    0.238888    0.494206    11.00000    0.06623
C1    1    0.497829   -0.198774    0.572031    11.00000    0.09537    0.06091 =
         0.12293    0.00233    0.00006   -0.02195
AFIX 137
H1C   2    0.485403   -0.283201    0.548402    11.00000   -1.50000
H1D   2    0.454466   -0.137488    0.573398    11.00000   -1.50000
H1E   2    0.512447   -0.223470    0.615372    11.00000   -1.50000
AFIX   0
C2    1    0.560449   -0.126017    0.539970    11.00000    0.07928    0.04747 =
         0.09700   -0.00522   -0.00277   -0.00524
AFIX  23
H2A   2    0.605419   -0.185015    0.540088    11.00000   -1.20000
H2B   2    0.547334   -0.104348    0.495443    11.00000   -1.20000
AFIX   0
C3    1    0.627372    0.085770    0.553695    11.00000    0.05226    0.04738 =
         0.07367    0.00315   -0.00119    0.00164
C4    1    0.631429    0.213284    0.588913    11.00000    0.05681    0.05001 =
         0.06465    0.00025    0.00130   -0.00103
C5    1    0.677989    0.318516    0.569858    11.00000    0.05652    0.05241 =
         0.06265   -0.00092    0.00387   -0.00081
C6    1    0.680537    0.449198    0.605399    11.00000    0.06221    0.05097 =
         0.06965   -0.00062    0.00402   -0.00855
AFIX  43
H6A   2    0.703999    0.527445    0.586725    11.00000   -1.20000
AFIX   0
C7    1    0.650695    0.461754    0.663610    11.00000    0.06200    0.05678 =
         0.06128   -0.00014   -0.00047   -0.00233
C8    1    0.615176    0.335748    0.693260    11.00000    0.07368    0.06579 =
         0.06067    0.00201    0.00504   -0.00779
AFIX  23
H8A   2    0.576255    0.366838    0.723209    11.00000   -1.20000
H8B   2    0.653215    0.285222    0.718054    11.00000   -1.20000
AFIX   0
C9    1    0.580264    0.235199    0.645229    11.00000    0.06440    0.04899 =
         0.06422    0.00620    0.00681   -0.00440
AFIX  13
H9A   2    0.575920    0.143523    0.667127    11.00000   -1.20000
AFIX   0
C10   1    0.502122    0.277461    0.626324    11.00000    0.06275    0.04518 =
         0.05981   -0.00326    0.00863   -0.00507
C11   1    0.441703    0.200211    0.645942    11.00000    0.06897    0.05774 =
         0.07841    0.00898    0.00898   -0.00718
AFIX  43
H11A  2    0.449935    0.119525    0.670852    11.00000   -1.20000
AFIX   0
C12   1    0.370063    0.236268    0.630602    11.00000    0.06533    0.07252 =
         0.09324    0.00488    0.00956   -0.01601
AFIX  43
H12A  2    0.329350    0.181317    0.644329    11.00000   -1.20000
AFIX   0
C13   1    0.358904    0.353014    0.595151    11.00000    0.06221    0.06632 =
         0.07857   -0.01276   -0.00658    0.00019
C14   1    0.416115    0.432173    0.573867    11.00000    0.07798    0.05778 =
         0.08859    0.00859   -0.00802   -0.00294
AFIX  43
H14A  2    0.406979    0.512580    0.548998    11.00000   -1.20000
AFIX   0
C15   1    0.487789    0.393677    0.589023    11.00000    0.06801    0.05684 =
         0.08970    0.01408    0.00145   -0.00904
AFIX  43
H15A  2    0.528125    0.447567    0.573693    11.00000   -1.20000
AFIX   0
C16   1    0.656098    0.591342    0.700789    11.00000    0.06512    0.06228 =
         0.06711   -0.00474    0.00363    0.00228
C17   1    0.668699    0.718027    0.673500    11.00000    0.08521    0.06606 =
         0.08314   -0.00764    0.00374   -0.00685
AFIX  43
H17A  2    0.675305    0.722589    0.628828    11.00000   -1.20000
AFIX   0
C18   1    0.672201    0.838735    0.707896    11.00000    0.08732    0.06415 =
         0.11803   -0.01358    0.00983   -0.00030
AFIX  43
H18A  2    0.678950    0.925583    0.687382    11.00000   -1.20000
AFIX   0
C19   1    0.665768    0.830895    0.772065    11.00000    0.08812    0.07798 =
         0.12759   -0.04222    0.01084    0.00349
C20   1    0.658891    0.707780    0.803065    11.00000    0.12917    0.09816 =
         0.09213   -0.02814    0.00409    0.00003
AFIX  43
H20A  2    0.657988    0.703860    0.848099    11.00000   -1.20000
AFIX   0
C21   1    0.653271    0.588834    0.767013    11.00000    0.11941    0.07917 =
         0.08163   -0.00848    0.00618   -0.00144
AFIX  43
H21A  2    0.647274    0.502253    0.787930    11.00000   -1.20000
HKLF 4
REM  hsy906a in Pbcn
REM R1 =  0.0550 for   2612 Fo > 4sig(Fo)  and  0.0693 for all   3461 data
REM    245 parameters refined using      0 restraints
END
WGHT      0.1071      0.4576
REM Highest difference peak  0.414,  deepest hole -0.214,  1-sigma level  0.046
Q1    1   0.6051  0.9740  0.7692  11.00000  0.05    0.41
Q2    1   0.5730  0.6235  0.7282  11.00000  0.05    0.41
Q3    1   0.5662  0.7519  0.7581  11.00000  0.05    0.32
Q4    1   0.6124  0.8372  0.7460  11.00000  0.05    0.31
Q5    1   0.6999  0.6591  0.6924  11.00000  0.05    0.21
Q6    1   0.6646  0.2369  0.5889  11.00000  0.05    0.20
Q7    1   0.6383  0.2737  0.5703  11.00000  0.05    0.19
Q8    1   0.6538  0.2539  0.5797  11.00000  0.05    0.19
Q9    1   0.6226  0.1759  0.5694  11.00000  0.05    0.19
Q10   1   0.6100  0.2318  0.6157  11.00000  0.05    0.18
;
