# Supplementary material for: Ethyl 2-amino-4,6-bis­(4-fluoro­phen­yl)cyclo­hexa-1,3-diene-1-carboxyl­ate
Source: Acta Crystallogr Sect E Struct Rep Online. 2012 Feb 4;68(Pt 3):o585. doi: 10.1107/S160053681200373X (PMC3297311; doi:10.1107/S160053681200373X)
Supplement: Supplementary file 2 [file e-68-0o585-Isup2.hkl]

# 
# h,k,l, Fc-squared, Fo-squared, sigma(Fo-squared) and status flag 
# 
data_I
_shelx_title ' hsy906a in Pbcn' 
_shelx_refln_list_code          4 
_shelx_F_calc_maximum      267.00 
_exptl_crystal_F_000      1488.00 
_reflns_d_resolution_high  0.8134 
 
loop_ 
 _symmetry_equiv_pos_as_xyz 
 'x, y, z' 
 '-x+1/2, -y+1/2, z+1/2' 
 '-x, y, -z+1/2' 
 'x+1/2, -y+1/2, -z' 
 '-x, -y, -z' 
 'x-1/2, y-1/2, -z-1/2' 
 'x, -y, z-1/2' 
 '-x-1/2, y-1/2, z' 
 
_cell_length_a    18.0199 
_cell_length_b     9.6391 
_cell_length_c    21.0754 
_cell_angle_alpha  90.000 
_cell_angle_beta   90.000 
_cell_angle_gamma  90.000 
 
_shelx_F_squared_multiplier     1.000 
 
loop_ 
 _refln_index_h 
 _refln_index_k 
 _refln_index_l 
 _refln_F_squared_calc 
 _refln_F_squared_meas 
 _refln_F_squared_sigma 
 _refln_observed_status 
   2   0   0     7527.78     4820.83     25.78 o 
   4   0   0    71286.59    70947.56    156.28 o 
   6   0   0    69758.57    67447.16   2900.86 o 
   8   0   0     3099.23     2557.66     35.04 o 
  10   0   0     2040.24     1715.74     33.18 o 
  12   0   0     4892.71     4875.34     63.26 o 
  14   0   0     2374.51     2212.82     46.33 o 
  16   0   0       82.72       95.91      6.02 o 
  18   0   0      335.74      383.09     24.50 o 
  20   0   0      212.40      242.08     15.38 o 
   1   1   0        0.23        7.97      1.14 o 
   3   1   0     5296.47     4567.08     18.76 o 
   5   1   0     5790.36     5881.59     34.48 o 
   7   1   0      684.30      625.05     10.27 o 
   9   1   0     5682.83     5913.37     40.74 o 
  11   1   0      123.28      106.12      6.41 o 
  13   1   0       51.14       57.40      5.23 o 
  15   1   0       15.35        9.72      1.87 o 
  17   1   0      444.76      455.87     11.60 o 
  19   1   0       47.36       50.47      4.38 o 
  21   1   0       46.81       56.37      6.26 o 
   0   2   0    11205.46    10979.66     50.24 o 
   2   2   0     2558.58     2734.59     25.96 o 
   4   2   0     2154.79     2294.62     14.18 o 
   6   2   0      450.91      443.02     11.40 o 
   8   2   0     5624.76     5913.84     38.14 o 
  10   2   0      332.88      345.29     16.52 o 
  12   2   0      251.83      262.04     15.95 o 
  14   2   0       56.88       72.32      9.11 o 
  16   2   0      342.75      336.90      9.82 o 
  18   2   0       66.71       54.84      4.53 o 
  20   2   0        5.69        1.71      1.61 o 
   1   3   0      156.28      247.43     54.69 o 
   3   3   0     6618.06     6124.91     34.59 o 
   5   3   0     1698.45     1617.67     19.22 o 
   7   3   0      129.42      130.61      6.23 o 
   9   3   0      660.97      689.95     22.81 o 
  11   3   0       19.92       31.89      5.69 o 
  13   3   0      201.62      201.06     14.81 o 
  15   3   0       26.31       17.59      3.61 o 
  17   3   0        0.54        0.44      1.64 o 
  19   3   0        0.43        1.71      3.42 o 
  21   3   0       20.13       23.34      3.99 o 
   0   4   0      175.67      299.07     11.39 o 
   2   4   0     1536.60     1636.83     28.60 o 
   4   4   0      859.51      818.29     11.25 o 
   6   4   0       44.79       49.96      4.03 o 
   8   4   0       18.01       11.98      2.42 o 
  10   4   0        2.06       -1.14      2.28 o 
  12   4   0      974.45      971.41     31.94 o 
  14   4   0       37.27       32.73      3.83 o 
  16   4   0       65.83       50.11      7.97 o 
  18   4   0       31.00       38.72      6.26 o 
  20   4   0       21.04       22.78      3.99 o 
   1   5   0     3417.12     4026.07     34.26 o 
   3   5   0      569.29      541.63     19.38 o 
   5   5   0      237.99      337.57     10.85 o 
   7   5   0      339.87      336.02      9.53 o 
   9   5   0        1.44        1.46      1.78 o 
  11   5   0       23.00       30.75      6.26 o 
  13   5   0      311.92      289.72     12.89 o 
  15   5   0      220.20      220.43     15.95 o 
  17   5   0      137.53      138.39     11.96 o 
  19   5   0        0.86        0.00      1.71 o 
   0   6   0      425.48      412.03     17.67 o 
   2   6   0        9.54       17.65      3.99 o 
   4   6   0       53.96       42.71      6.83 o 
   6   6   0      421.99      437.28     14.70 o 
   8   6   0      483.36      426.28     20.52 o 
  10   6   0        4.37        1.09      2.28 o 
  12   6   0        2.02        4.55      2.85 o 
  14   6   0       86.44       83.71      9.68 o 
  16   6   0        1.15        1.14      2.28 o 
  18   6   0       36.57       35.30      5.12 o 
   1   7   0       85.39      109.84      5.80 o 
   3   7   0       62.21       74.32      6.44 o 
   5   7   0      430.03      357.28     19.37 o 
   7   7   0      619.65      554.06     24.51 o 
   9   7   0      552.60      573.02     17.12 o 
  11   7   0      494.50      483.82     22.80 o 
  13   7   0      275.59      277.99     17.09 o 
  15   7   0       84.80      108.08      6.85 o 
  17   7   0        0.00        1.71      1.71 o 
   0   8   0      886.83      927.31     30.80 o 
   2   8   0     1036.99      999.46     16.52 o 
   4   8   0      129.56      161.69      8.11 o 
   6   8   0     1324.01     1322.44     22.62 o 
   8   8   0       12.10        6.08      1.71 o 
  10   8   0        1.51        2.80      2.32 o 
  12   8   0       51.57       47.23      4.78 o 
  14   8   0      222.06      217.32      8.86 o 
   1   9   0      122.05      100.44      7.44 o 
   3   9   0        5.60        3.61      2.32 o 
   5   9   0     1428.98     1380.75     28.22 o 
   7   9   0      521.86      537.85     17.10 o 
   9   9   0        7.31       13.27      2.17 o 
  11   9   0       75.30       86.40      6.00 o 
  13   9   0       33.57       31.96      4.56 o 
   0  10   0       71.11       69.47      8.54 o 
   2  10   0      161.07      160.41      8.83 o 
   4  10   0      228.41      248.35     15.95 o 
   6  10   0       37.80       39.26      4.37 o 
   8  10   0       49.09       66.29      5.19 o 
  10  10   0        5.33       11.96      3.42 o 
   1  11   0        1.76       -1.14      1.61 o 
   3  11   0       53.24       67.76      7.40 o 
   5  11   0        0.01       -1.71      2.28 o 
   7  11   0       29.25       29.61      3.99 o 
   1   1   1     7170.66     6252.27     21.84 o 
   2   1   1      793.53      703.09      7.44 o 
   3   1   1    10436.88     8494.24     24.05 o 
   4   1   1     5320.74     4832.04     32.99 o 
   5   1   1     9904.29     8300.28     19.23 o 
   6   1   1      564.49      550.14      4.44 o 
   7   1   1     2359.65     1791.44     15.68 o 
   8   1   1       23.94       29.10      2.20 o 
   9   1   1     6847.35     6336.74     30.01 o 
  10   1   1        1.54        1.62      1.08 o 
  11   1   1      693.05      670.81     11.03 o 
  12   1   1      110.94      113.06      4.89 o 
  13   1   1      115.75      115.81      6.02 o 
  14   1   1      113.00      104.98      6.02 o 
  15   1   1     1076.68      988.16     10.44 o 
  16   1   1      102.46      122.64      3.83 o 
  17   1   1        5.25        5.11      1.22 o 
  18   1   1       87.92       81.47      3.47 o 
  19   1   1       65.71       62.28      3.39 o 
  20   1   1       23.55       27.13      2.11 o 
  21   1   1        7.41       17.65      3.99 o 
   0   2   1    18763.85    19573.70     97.49 o 
   1   2   1     2131.39     2220.98     12.73 o 
   2   2   1      600.08      653.16      9.08 o 
   3   2   1      196.82      204.93      4.10 o 
   4   2   1      769.29      665.84      5.34 o 
   5   2   1     4347.12     3980.81     17.13 o 
   6   2   1     1643.02     1785.31     17.40 o 
   7   2   1      109.34      120.59      3.82 o 
   8   2   1       56.72       30.10      2.59 o 
   9   2   1      405.56      508.57     10.36 o 
  10   2   1     1428.46     1547.13     19.06 o 
  11   2   1      382.15      409.70     13.30 o 
  12   2   1       92.49       91.89      6.63 o 
  13   2   1       43.80       58.17      5.64 o 
  14   2   1       13.97       18.81      3.62 o 
  15   2   1      633.82      583.23      8.05 o 
  16   2   1        4.05        5.63      1.19 o 
  17   2   1       46.73       45.45      3.09 o 
  18   2   1       18.31       19.27      2.08 o 
  19   2   1        8.23       10.19      1.61 o 
  20   2   1        3.15        2.88      1.26 o 
  21   2   1        0.04        2.39      1.50 o 
   1   3   1     1241.41     1218.08     10.78 o 
   2   3   1       91.99       72.41      2.56 o 
   3   3   1      568.61      552.79      7.04 o 
   4   3   1     3331.72     3653.67     15.38 o 
   5   3   1      931.71     1176.78      9.93 o 
   6   3   1     3848.16     3758.88     21.85 o 
   7   3   1      420.30      393.44      7.32 o 
   8   3   1     4183.58     4284.07     25.42 o 
   9   3   1      394.10      347.18     11.28 o 
  10   3   1      474.57      437.16     13.50 o 
  11   3   1       41.41       35.38      4.21 o 
  12   3   1      100.36       91.09      6.81 o 
  13   3   1       87.90       87.88      9.40 o 
  14   3   1       89.34       81.94      3.95 o 
  15   3   1       39.50       26.18      2.22 o 
  16   3   1      341.69      320.32      8.61 o 
  17   3   1        6.47        5.63      1.40 o 
  18   3   1       22.89       20.24      2.48 o 
  19   3   1        0.41       -0.96      1.51 o 
  20   3   1        0.53        0.38      1.31 o 
  21   3   1        1.35        3.13      1.61 o 
   0   4   1      679.59      633.56     11.68 o 
   1   4   1     9287.94     9436.30     38.01 o 
   2   4   1       71.29       76.88      4.43 o 
   3   4   1        2.37        0.95      0.99 o 
   4   4   1       66.84       74.71      3.18 o 
   5   4   1        9.32       15.80      1.50 o 
   6   4   1      249.40      306.38      6.21 o 
   7   4   1      180.74      169.04      5.41 o 
   8   4   1     1268.30     1358.01     15.76 o 
   9   4   1      199.50      257.80      8.21 o 
  10   4   1       51.18       57.73      5.42 o 
  11   4   1        5.76        9.68      2.82 o 
  12   4   1        5.63        5.12      2.42 o 
  13   4   1       12.80       16.19      2.41 o 
  14   4   1        5.59        5.82      1.46 o 
  15   4   1        0.77        0.45      1.62 o 
  16   4   1        0.46        0.44      1.51 o 
  17   4   1       60.36       64.64      6.23 o 
  18   4   1       39.81       44.99      4.83 o 
  19   4   1      136.25      150.93      8.05 o 
  20   4   1        0.82        0.00      1.21 o 
   1   5   1      297.15      330.49      6.90 o 
   2   5   1     3283.30     3573.09     34.29 o 
   3   5   1      149.08      113.75      6.44 o 
   4   5   1      946.58      865.57     15.72 o 
   5   5   1       20.73       13.16      1.67 o 
   6   5   1        0.21        0.90      1.30 o 
   7   5   1        4.38        4.24      1.64 o 
   8   5   1     1111.31     1088.20     15.12 o 
   9   5   1       39.12       37.83      3.03 o 
  10   5   1      206.55      196.22     10.25 o 
  11   5   1       67.00       59.23      5.64 o 
  12   5   1      120.33      104.70      5.40 o 
  13   5   1       65.96       57.98      4.19 o 
  14   5   1        0.33       -1.42      2.42 o 
  15   5   1       22.45       29.00      4.21 o 
  16   5   1        0.24       -0.25      1.78 o 
  17   5   1        1.02        3.99      2.42 o 
  18   5   1        3.64        1.71      2.56 o 
  19   5   1       20.38       27.82      3.40 o 
  20   5   1        1.81        5.69      2.28 o 
   0   6   1       32.30       19.32      3.00 o 
   1   6   1      144.68      161.67      5.62 o 
   2   6   1       21.08       18.51      2.12 o 
   3   6   1      856.04      875.45     15.81 o 
   4   6   1       65.99       63.03      4.60 o 
   5   6   1       41.61       38.22      4.62 o 
   6   6   1      671.29      638.57     32.21 o 
   7   6   1        0.23        1.52      1.26 o 
   8   6   1       27.94       27.66      3.17 o 
   9   6   1       26.70       34.10      3.50 o 
  10   6   1       30.23       34.65      3.05 o 
  11   6   1      294.78      319.03      8.30 o 
  12   6   1      196.07      192.54     10.47 o 
  13   6   1       17.82       22.78      3.81 o 
  14   6   1        5.94        3.26      2.19 o 
  15   6   1       19.45       17.78      3.40 o 
  16   6   1        6.86        4.55      2.01 o 
  17   6   1        0.25       -2.01      2.01 o 
  18   6   1        0.01       -1.14      2.56 o 
  19   6   1        0.22        1.14      1.71 o 
   1   7   1       35.67       38.08      3.03 o 
   2   7   1     1369.66     1372.27     21.09 o 
   3   7   1       91.72       73.27     11.10 o 
   4   7   1     1475.81     1491.11     27.86 o 
   5   7   1      136.13      137.07      7.01 o 
   6   7   1      560.80      559.92     17.53 o 
   7   7   1        8.92        2.16      1.89 o 
   8   7   1      174.72      176.28      5.53 o 
   9   7   1      142.91      152.13      5.75 o 
  10   7   1        0.27        3.11      1.73 o 
  11   7   1       76.16       89.44      6.16 o 
  12   7   1        0.01        2.40      1.78 o 
  13   7   1        9.18        6.22      2.32 o 
  14   7   1       50.73       54.66      4.38 o 
  15   7   1       18.44       19.36      3.22 o 
  16   7   1       16.88       18.54      2.25 o 
  17   7   1        0.55        1.30      1.37 o 
   0   8   1     2896.48     2891.89     38.86 o 
   1   8   1      331.14      329.23      7.04 o 
   2   8   1      514.17      456.44      7.47 o 
   3   8   1       37.88       36.11      2.62 o 
   4   8   1     2497.09     2518.77     22.02 o 
   5   8   1       74.32       81.81      4.10 o 
   6   8   1      371.53      352.83      8.25 o 
   7   8   1        6.58        6.60      1.27 o 
   8   8   1       46.07       35.90      2.68 o 
   9   8   1        4.03        3.18      1.30 o 
  10   8   1      430.61      485.78     10.13 o 
  11   8   1       36.56       41.77      3.06 o 
  12   8   1       18.72       30.54      2.85 o 
  13   8   1        0.04        2.31      1.33 o 
  14   8   1        9.75       14.83      1.71 o 
  15   8   1        2.80        2.95      1.07 o 
   1   9   1       34.11       28.18      2.53 o 
   2   9   1       86.57       82.72      4.00 o 
   3   9   1      122.56      125.41      5.37 o 
   4   9   1       94.05      106.90      5.68 o 
   5   9   1        0.35        2.21      1.64 o 
   6   9   1       37.15       42.87      3.22 o 
   7   9   1      161.91      177.75      6.26 o 
   8   9   1        0.01        0.24      1.08 o 
   9   9   1        9.96        6.78      1.43 o 
  10   9   1      127.57      135.19      6.56 o 
  11   9   1        0.02       -0.92      1.51 o 
  12   9   1       12.47       13.98      2.07 o 
  13   9   1       58.63       63.08      3.59 o 
   0  10   1       52.19       51.25      5.23 o 
   1  10   1       12.27       13.06      2.02 o 
   2  10   1       28.52       22.88      2.48 o 
   3  10   1      116.77      118.56      6.09 o 
   4  10   1       92.93      100.02      6.02 o 
   5  10   1        7.54        4.73      1.84 o 
   6  10   1       14.19       15.71      2.05 o 
   7  10   1        4.28        5.87      1.73 o 
   8  10   1       40.19       36.17      2.75 o 
   9  10   1       12.20       17.84      1.88 o 
  10  10   1        1.03       -1.71      2.28 o 
  11  10   1        5.38        6.83      2.85 o 
   1  11   1        0.01        3.08      1.13 o 
   2  11   1        2.63        2.54      1.08 o 
   3  11   1        0.39       -1.42      1.61 o 
   4  11   1        2.36        3.99      2.01 o 
   5  11   1       30.51       39.11      3.81 o 
   6  11   1       50.48       50.40      4.03 o 
   7  11   1        2.72        4.84      1.61 o 
   0   0   2     4773.61     4022.00     19.28 o 
   1   0   2     6925.83     8210.93     27.04 o 
   2   0   2     6978.74     4470.62     10.01 o 
   3   0   2     3909.10     3760.00     20.69 o 
   4   0   2    29035.56    29379.77    209.94 o 
   5   0   2     3054.40     3458.01     16.40 o 
   6   0   2    16414.57    13041.32     43.43 o 
   7   0   2       28.48       35.10      2.40 o 
   8   0   2       88.94       83.95      6.55 o 
   9   0   2     1097.51     1107.83     17.75 o 
  10   0   2     2580.84     2296.28     27.13 o 
  11   0   2     1397.63     1519.40     23.62 o 
  12   0   2      826.97      776.67     17.94 o 
  13   0   2      722.26      686.31     17.73 o 
  14   0   2      606.01      638.22     17.72 o 
  15   0   2      281.07      259.09      8.54 o 
  16   0   2      198.49      183.06      6.52 o 
  17   0   2       38.99       48.35      3.97 o 
  18   0   2        2.15        4.07      1.64 o 
  19   0   2       53.83       54.71      3.84 o 
  20   0   2      110.32      102.93      5.47 o 
  21   0   2       69.42       79.15      7.97 o 
   1   1   2     5844.16     5525.13     30.04 o 
   2   1   2      413.36      346.91      4.39 o 
   3   1   2      758.50      648.93      5.93 o 
   4   1   2    12942.09    12760.58     38.26 o 
   5   1   2     7233.24     6957.45     21.67 o 
   6   1   2      126.09      139.26      2.49 o 
   7   1   2     3442.76     3227.88     17.73 o 
   8   1   2     4917.90     5179.68     22.56 o 
   9   1   2     1604.03     1680.11     13.76 o 
  10   1   2      472.76      472.76      8.75 o 
  11   1   2      362.81      399.76     10.20 o 
  12   1   2      276.91      273.07     10.29 o 
  13   1   2      210.28      231.07      8.54 o 
  14   1   2        3.12        5.20      1.92 o 
  15   1   2       10.85       17.48      1.63 o 
  16   1   2      567.82      587.88      8.18 o 
  17   1   2       15.01       10.89      1.47 o 
  18   1   2       13.94       13.02      1.49 o 
  19   1   2        8.93       13.12      1.81 o 
  20   1   2        0.56        2.37      1.93 o 
  21   1   2        9.71       12.82      2.42 o 
   0   2   2     3948.36     4260.67     22.66 o 
   1   2   2       16.67       18.86      3.42 o 
   2   2   2     1046.69      965.24      8.79 o 
   3   2   2      990.47     1018.78     15.72 o 
   4   2   2     4142.58     3925.39     14.67 o 
   5   2   2       64.23       59.40      2.08 o 
   6   2   2      326.93      350.56      9.69 o 
   7   2   2      194.22      230.08      4.50 o 
   8   2   2     2315.45     2564.70     16.41 o 
   9   2   2      468.06      593.61     11.29 o 
  10   2   2        9.15        9.81      2.00 o 
  11   2   2      386.92      400.22     13.09 o 
  12   2   2      414.28      392.34     13.70 o 
  13   2   2      507.63      537.07     16.72 o 
  14   2   2       72.43       51.00      5.23 o 
  15   2   2       18.82       16.53      1.44 o 
  16   2   2        7.38        6.45      1.24 o 
  17   2   2        5.10        4.79      1.36 o 
  18   2   2        4.44        1.91      1.25 o 
  19   2   2        2.51        0.72      1.41 o 
  20   2   2       27.92       28.72      2.27 o 
  21   2   2       13.86       19.92      2.17 o 
   1   3   2       29.93       20.65      1.42 o 
   2   3   2       97.01       98.33      3.39 o 
   3   3   2     3494.77     3494.03     19.89 o 
   4   3   2     5891.49     5948.55     21.94 o 
   5   3   2     2895.44     3416.48     19.23 o 
   6   3   2      519.86      693.62      8.30 o 
   7   3   2      788.53      694.66      8.65 o 
   8   3   2      799.40      816.78     11.08 o 
   9   3   2      441.86      508.13     16.24 o 
  10   3   2      601.01      653.56     16.73 o 
  11   3   2        1.45       -0.76      1.78 o 
  12   3   2       71.26       64.29      5.83 o 
  13   3   2      346.04      322.86     13.29 o 
  14   3   2        3.23        5.17      1.19 o 
  15   3   2       80.92       75.98      3.56 o 
  16   3   2      148.70      143.44      5.74 o 
  17   3   2        0.58       -0.91      1.32 o 
  18   3   2       63.42       55.42      3.82 o 
  19   3   2        0.24        1.52      1.64 o 
  20   3   2       19.28       20.73      2.40 o 
  21   3   2       10.63       12.07      2.01 o 
   0   4   2      126.05      131.23      5.43 o 
   1   4   2     2711.90     2794.00     20.74 o 
   2   4   2        0.49        0.09      0.84 o 
   3   4   2       64.55       68.16      2.62 o 
   4   4   2      464.26      452.96      6.89 o 
   5   4   2      657.81      694.63      9.75 o 
   6   4   2        6.34        5.17      1.19 o 
   7   4   2      206.08      227.93      6.26 o 
   8   4   2        1.53        1.71      1.16 o 
   9   4   2      275.56      236.38      7.98 o 
  10   4   2        0.85        3.67      2.19 o 
  11   4   2       11.50       13.12      3.22 o 
  12   4   2      276.50      266.88     12.06 o 
  13   4   2        3.27        1.94      1.55 o 
  14   4   2       59.83       46.20      3.30 o 
  15   4   2      614.90      591.40     15.03 o 
  16   4   2        7.80       10.64      3.13 o 
  17   4   2       43.71       30.49      4.37 o 
  18   4   2        3.45        6.13      2.59 o 
  19   4   2        0.01        2.16      1.99 o 
  20   4   2        2.48        3.80      1.78 o 
   1   5   2       23.61        6.42      0.90 o 
   2   5   2      557.48      518.69      8.03 o 
   3   5   2     1228.49     1343.09     14.67 o 
   4   5   2      747.22      793.62     11.96 o 
   5   5   2       35.85       31.04      2.48 o 
   6   5   2      891.21     1009.67     16.35 o 
   7   5   2        1.30        0.27      1.40 o 
   8   5   2        3.53        5.45      1.43 o 
   9   5   2      373.53      365.13      9.04 o 
  10   5   2      313.03      320.69     15.10 o 
  11   5   2      196.26      180.94      9.86 o 
  12   5   2       42.60       38.38      2.95 o 
  13   5   2        0.31       -0.90      1.35 o 
  14   5   2       18.38       16.67      2.73 o 
  15   5   2       99.77       91.91      7.44 o 
  16   5   2       27.66       31.58      4.62 o 
  17   5   2       29.23       29.05      4.03 o 
  18   5   2       13.01       12.74      2.59 o 
  19   5   2        0.35        1.55      1.37 o 
  20   5   2       36.39       36.44      4.56 o 
   0   6   2       12.12       11.52      1.97 o 
   1   6   2      328.50      336.28      7.18 o 
   2   6   2        0.87        0.36      1.19 o 
   3   6   2        9.55       14.75      3.00 o 
   4   6   2      114.38      124.76      7.65 o 
   5   6   2      172.15      197.04      9.67 o 
   6   6   2       61.92       61.59      4.38 o 
   7   6   2        8.56       11.55      2.65 o 
   8   6   2       79.84       86.24      4.69 o 
   9   6   2      255.45      245.59      8.99 o 
  10   6   2       45.86       43.57      3.04 o 
  11   6   2       15.66       19.58      2.69 o 
  12   6   2       54.13       62.20      4.93 o 
  13   6   2        3.94        1.58      1.51 o 
  14   6   2      107.77       99.21      5.90 o 
  15   6   2        0.33        0.28      2.01 o 
  16   6   2       22.90       27.91      3.62 o 
  17   6   2        0.14        1.14      2.56 o 
  18   6   2        2.25       -0.98      1.37 o 
  19   6   2       12.31        9.68      2.85 o 
   1   7   2       20.52       16.35      2.20 o 
   2   7   2      358.78      381.97     13.89 o 
   3   7   2     1393.91     1385.57     26.64 o 
   4   7   2      111.79      112.30      7.84 o 
   5   7   2      395.54      340.82     15.67 o 
   6   7   2      359.96      347.89     11.40 o 
   7   7   2     1979.88     1952.72     32.73 o 
   8   7   2      160.97      166.91      6.00 o 
   9   7   2       52.03       55.31      3.96 o 
  10   7   2      292.64      312.40     17.94 o 
  11   7   2        2.78        3.58      2.11 o 
  12   7   2       57.55       51.62      4.38 o 
  13   7   2        2.06        0.44      1.26 o 
  14   7   2        0.06       -1.14      2.01 o 
  15   7   2       10.14       21.61      3.40 o 
  16   7   2        9.74       10.97      2.85 o 
  17   7   2        0.02        0.95      0.99 o 
   0   8   2        0.00       -0.49      1.38 o 
   1   8   2       81.17       79.41      3.08 o 
   2   8   2      139.51      108.41      3.60 o 
   3   8   2      712.74      694.76      9.81 o 
   4   8   2       12.53       13.04      1.57 o 
   5   8   2      801.33      756.26     12.06 o 
   6   8   2       32.63       22.18      2.01 o 
   7   8   2        6.16        4.01      1.20 o 
   8   8   2       38.20       30.17      2.55 o 
   9   8   2      187.08      180.46      7.10 o 
  10   8   2       60.10       62.14      4.93 o 
  11   8   2      218.19      255.71      9.42 o 
  12   8   2        7.79       10.93      1.81 o 
  13   8   2        0.12        3.42      2.01 o 
  14   8   2       17.39       24.23      3.62 o 
  15   8   2       32.85       32.76      3.22 o 
  16   8   2        5.54        5.69      2.28 o 
   1   9   2      158.14      145.90      5.80 o 
   2   9   2      353.27      337.41      8.66 o 
   3   9   2      121.08       96.37      4.75 o 
   4   9   2        0.23        0.97      1.33 o 
   5   9   2        3.14       -0.71      1.73 o 
   6   9   2       51.65       52.80      3.51 o 
   7   9   2       12.38        8.19      1.52 o 
   8   9   2        4.12        4.12      1.34 o 
   9   9   2      123.82      141.03      5.15 o 
  10   9   2        3.18        7.19      1.84 o 
  11   9   2        2.74        3.59      1.51 o 
  12   9   2        3.50        2.63      1.16 o 
  13   9   2       11.21       17.34      2.22 o 
  14   9   2        0.01       -0.57      1.71 o 
   0  10   2       92.21      100.28      7.25 o 
   1  10   2        1.36       -0.70      1.33 o 
   2  10   2       12.32        9.19      1.77 o 
   3  10   2       13.56       13.65      2.40 o 
   4  10   2       23.88       29.14      2.95 o 
   5  10   2       48.02       47.17      3.40 o 
   6  10   2       33.27       30.48      2.69 o 
   7  10   2       75.97       82.77      4.23 o 
   8  10   2       26.98       24.97      2.28 o 
   9  10   2       18.55       21.78      2.05 o 
  10  10   2       32.76       34.90      3.40 o 
  11  10   2        2.86        5.12      2.28 o 
   1  11   2        0.48        1.53      1.04 o 
   2  11   2        3.18        3.58      1.40 o 
   3  11   2        6.30        6.99      2.19 o 
   4  11   2        5.87        9.81      2.01 o 
   5  11   2       61.15       78.88      5.23 o 
   6  11   2        0.49       -1.14      1.21 o 
   7  11   2        9.60       12.68      1.78 o 
   1   1   3    29960.61    34774.88     76.25 o 
   2   1   3      226.51      361.92      4.58 o 
   3   1   3    56039.36    62137.83   1029.67 o 
   4   1   3     6866.36     7368.95     37.34 o 
   5   1   3     3425.44     2842.00     10.41 o 
   6   1   3     1410.71     1476.45      9.76 o 
   7   1   3     2286.79     2105.45     14.98 o 
   8   1   3      430.79      584.00      7.71 o 
   9   1   3      280.04      226.82      5.24 o 
  10   1   3      290.54      346.72      7.83 o 
  11   1   3       96.52      100.93      5.24 o 
  12   1   3      196.60      214.81      8.00 o 
  13   1   3      284.27      235.25      8.75 o 
  14   1   3        1.14        1.71      1.31 o 
  15   1   3       61.84       66.22      2.76 o 
  16   1   3      127.01      110.87      4.07 o 
  17   1   3        1.80        2.63      1.07 o 
  18   1   3        8.48       11.46      1.61 o 
  19   1   3       54.91       62.07      3.66 o 
  20   1   3        3.36        2.99      1.42 o 
  21   1   3        1.81        4.49      1.78 o 
   0   2   3    30336.47    32997.34    245.31 o 
   1   2   3      110.74       90.54      2.10 o 
   2   2   3       91.17      137.51      2.98 o 
   3   2   3     2051.66     1830.22     10.50 o 
   4   2   3     7296.79     7469.78     32.57 o 
   5   2   3     2780.21     2645.53     21.56 o 
   6   2   3     1143.08     1079.61     12.40 o 
   7   2   3        0.38       -0.44      0.89 o 
   8   2   3      142.97      184.98      6.13 o 
   9   2   3       61.47       65.72      4.02 o 
  10   2   3      478.15      454.91     13.30 o 
  11   2   3       65.46       64.87      5.42 o 
  12   2   3      144.16      158.90      8.86 o 
  13   2   3       10.55       11.85      3.00 o 
  14   2   3      688.30      689.31     19.35 o 
  15   2   3      129.49      126.96      4.27 o 
  16   2   3       92.39       81.95      4.48 o 
  17   2   3        4.35        2.76      1.39 o 
  18   2   3        0.13       -0.80      1.38 o 
  19   2   3        3.13        0.89      1.89 o 
  20   2   3       31.22       38.78      3.45 o 
  21   2   3        0.16        0.73      1.37 o 
   1   3   3     4135.06     4197.10     26.32 o 
   2   3   3      413.88      335.22      5.26 o 
   3   3   3     3919.91     3743.70     20.97 o 
   4   3   3      123.46      112.07      3.09 o 
   5   3   3     4192.73     4172.91     30.49 o 
   6   3   3      848.80      827.06     10.27 o 
   7   3   3      154.20      158.62      4.27 o 
   8   3   3       14.09       11.54      1.46 o 
   9   3   3       61.28       53.87      3.83 o 
  10   3   3       23.29       24.71      3.81 o 
  11   3   3      128.68      156.53      8.65 o 
  12   3   3       50.66       52.88      5.42 o 
  13   3   3       51.85       55.64      5.64 o 
  14   3   3      167.12      149.14      4.88 o 
  15   3   3       15.23       16.25      1.84 o 
  16   3   3       16.83       13.92      2.31 o 
  17   3   3       61.16       52.37      3.89 o 
  18   3   3        1.29        2.14      1.42 o 
  19   3   3        8.84       13.71      2.02 o 
  20   3   3        1.16       -0.06      1.17 o 
  21   3   3        7.70       11.39      2.85 o 
   0   4   3     1815.38     1942.34     17.36 o 
   1   4   3     1637.20     1923.02     12.47 o 
   2   4   3      107.60      134.28      3.65 o 
   3   4   3      970.71     1096.36     10.38 o 
   4   4   3     1753.14     2017.75     16.32 o 
   5   4   3      245.94      317.60      6.73 o 
   6   4   3      356.42      335.85      7.18 o 
   7   4   3       17.40       23.14      1.96 o 
   8   4   3      505.99      524.11      9.89 o 
   9   4   3       33.38       37.22      2.89 o 
  10   4   3       37.20       41.64      4.83 o 
  11   4   3       86.42       72.25      6.23 o 
  12   4   3        1.61        1.76      2.56 o 
  13   4   3       39.62       29.66      3.11 o 
  14   4   3        0.88        0.11      1.34 o 
  15   4   3      105.54      132.32      7.12 o 
  16   4   3       56.74       65.66      4.60 o 
  17   4   3        9.89        8.41      1.83 o 
  18   4   3       18.80       21.90      2.73 o 
  19   4   3        1.69        3.78      2.28 o 
  20   4   3        1.51        1.46      1.71 o 
   1   5   3     2084.45     2448.94     19.51 o 
   2   5   3        0.02        0.45      0.97 o 
   3   5   3        0.55        0.41      0.97 o 
   4   5   3      207.05      222.61      7.34 o 
   5   5   3      763.88      871.06     14.79 o 
   6   5   3      294.13      287.82      7.53 o 
   7   5   3        0.08        2.58      1.51 o 
   8   5   3        4.37        4.58      1.38 o 
   9   5   3        0.52        1.51      1.56 o 
  10   5   3       88.18      101.82      7.21 o 
  11   5   3       22.91       22.49      4.03 o 
  12   5   3        2.53        0.33      1.21 o 
  13   5   3        0.84       -0.27      1.31 o 
  14   5   3       73.11       58.27      4.81 o 
  15   5   3       42.49       39.00      3.83 o 
  16   5   3       76.52       68.97      4.91 o 
  17   5   3       20.50       12.59      3.00 o 
  18   5   3        8.73        5.12      2.01 o 
  19   5   3       16.65       16.19      2.59 o 
   0   6   3      641.66      816.70     17.94 o 
   1   6   3      116.87      124.90      4.98 o 
   2   6   3       68.55       50.35      3.11 o 
   3   6   3      643.83      671.81     17.13 o 
   4   6   3      409.49      429.92     14.30 o 
   5   6   3       65.66       53.63      4.05 o 
   6   6   3       86.76      107.33      5.92 o 
   7   6   3      242.46      241.25      8.96 o 
   8   6   3        4.81        2.25      2.02 o 
   9   6   3      133.77      138.15      6.89 o 
  10   6   3      336.68      319.14      9.23 o 
  11   6   3      226.30      231.44      9.42 o 
  12   6   3      484.83      479.40     13.35 o 
  13   6   3       42.09       45.56      4.27 o 
  14   6   3      161.40      156.60      7.56 o 
  15   6   3        2.54        1.57      2.38 o 
  16   6   3        0.18       -0.65      1.58 o 
  17   6   3        0.14        0.28      1.61 o 
  18   6   3        6.33        6.83      2.01 o 
   1   7   3       75.39       89.80      4.60 o 
   2   7   3       65.80       73.21      9.40 o 
   3   7   3      563.76      563.14     17.33 o 
   4   7   3      240.03      203.93     10.47 o 
   5   7   3       18.80       22.16      3.81 o 
   6   7   3      942.18     1008.68     23.78 o 
   7   7   3      150.15      141.74      5.64 o 
   8   7   3      204.42      225.94      6.42 o 
   9   7   3     1277.99     1212.94     16.38 o 
  10   7   3       88.41       77.78      5.45 o 
  11   7   3       68.19       73.57      5.36 o 
  12   7   3        3.89        5.88      4.55 o 
  13   7   3       24.76       28.43      4.21 o 
  14   7   3        7.45        2.72      1.78 o 
  15   7   3      121.31      119.22      5.57 o 
  16   7   3        4.22        2.28      2.28 o 
  17   7   3       47.26       48.66      4.84 o 
   0   8   3      310.83      287.65      7.79 o 
   1   8   3      213.03      196.76      5.18 o 
   2   8   3        5.97        6.44      1.01 o 
   3   8   3        2.27        2.51      1.28 o 
   4   8   3      525.16      460.40      9.34 o 
   5   8   3      167.76      164.02      4.95 o 
   6   8   3      354.62      324.84      8.71 o 
   7   8   3       53.21       53.14      4.12 o 
   8   8   3       17.85       14.60      2.06 o 
   9   8   3        0.11       -1.27      1.78 o 
  10   8   3       58.56       66.40      5.03 o 
  11   8   3       85.68       95.50      7.08 o 
  12   8   3      229.00      263.71      8.99 o 
  13   8   3       98.11      108.41      5.69 o 
  14   8   3        1.28        1.96      1.78 o 
  15   8   3       11.56       13.53      2.42 o 
  16   8   3       31.98       32.46      3.99 o 
   1   9   3       78.07       69.17      4.02 o 
   2   9   3      187.11      191.70      5.96 o 
   3   9   3       93.72       98.07      5.32 o 
   4   9   3       27.68       25.49      3.11 o 
   5   9   3       34.27       23.52      2.75 o 
   6   9   3       47.77       47.58      3.68 o 
   7   9   3       31.32       28.78      2.64 o 
   8   9   3        2.79        3.66      1.28 o 
   9   9   3        5.32        4.45      2.22 o 
  10   9   3        0.90       -0.64      1.76 o 
  11   9   3       11.82       18.22      2.51 o 
  12   9   3       35.76       38.88      3.17 o 
  13   9   3        3.18        8.34      2.01 o 
  14   9   3        1.44        1.71      1.71 o 
   0  10   3        0.25       -0.28      1.61 o 
   1  10   3        2.01        0.84      1.19 o 
   2  10   3       32.97       31.79      2.91 o 
   3  10   3       85.69       97.39      5.57 o 
   4  10   3       50.55       53.84      4.38 o 
   5  10   3        9.76        9.18      1.75 o 
   6  10   3       16.76       13.22      1.92 o 
   7  10   3        1.50        1.71      1.08 o 
   8  10   3       24.27       25.42      2.34 o 
   9  10   3       16.60       22.06      3.45 o 
  10  10   3        1.39        2.78      3.13 o 
  11  10   3        2.67        4.55      2.28 o 
   1  11   3        7.33       10.55      1.62 o 
   2  11   3        0.15       -1.02      1.23 o 
   3  11   3        7.88        9.71      2.42 o 
   4  11   3       26.24       28.66      3.40 o 
   5  11   3        4.15        4.55      1.61 o 
   6  11   3       10.84        9.97      2.01 o 
   7  11   3        2.65        0.28      1.42 o 
   0   0   4    12962.14    12061.73     24.42 o 
   1   0   4     1958.56     1386.14      7.98 o 
   2   0   4    23325.32    23113.04    109.75 o 
   3   0   4      790.82      872.69      7.63 o 
   4   0   4      347.52      519.49      7.18 o 
   5   0   4       95.08       48.59      3.00 o 
   7   0   4     1597.35     1426.58     24.60 o 
   8   0   4      830.64     1057.57     16.71 o 
   9   0   4        2.86        1.48      2.56 o 
  10   0   4     1776.07     1604.94     23.35 o 
  11   0   4     1235.34     1226.06     21.75 o 
  12   0   4       87.18       87.58      5.03 o 
  13   0   4      107.42       78.69      6.44 o 
  14   0   4      869.66      946.68     31.94 o 
  15   0   4     1299.50     1280.37     16.89 o 
  16   0   4      606.45      557.74     12.68 o 
  17   0   4      145.44      119.65      5.90 o 
  18   0   4      209.63      230.73      8.04 o 
  19   0   4      112.42      143.92      8.46 o 
  20   0   4        1.50        1.71      2.28 o 
  21   0   4      124.83      133.27      9.68 o 
   1   1   4     4371.95     4605.67     13.55 o 
   2   1   4    50423.46    58581.72    306.36 o 
   3   1   4     7240.11     8312.02     20.65 o 
   4   1   4      971.25     1029.25      6.20 o 
   5   1   4     5813.70     5757.03     15.66 o 
   6   1   4      210.23      245.58      4.05 o 
   7   1   4     1179.11     1379.47     15.50 o 
   8   1   4       12.24       20.43      1.91 o 
   9   1   4      792.55      658.26     10.41 o 
  10   1   4       25.23       26.26      2.39 o 
  11   1   4      402.12      392.58      8.96 o 
  12   1   4      931.30      880.24     16.23 o 
  13   1   4        9.57        9.20      2.59 o 
  14   1   4       11.84        9.94      2.59 o 
  15   1   4       63.59       49.60      2.53 o 
  16   1   4      337.98      311.11      7.16 o 
  17   1   4       20.27       23.64      2.06 o 
  18   1   4        1.13       -1.13      1.13 o 
  19   1   4        2.60        1.36      2.08 o 
  20   1   4       37.36       48.12      3.83 o 
  21   1   4        0.55       -0.24      1.71 o 
   0   2   4    11141.89    11350.15    160.38 o 
   1   2   4      126.18      113.93      2.15 o 
   2   2   4     5106.42     5062.52     16.30 o 
   3   2   4     1133.78     1037.88     10.59 o 
   4   2   4     2928.31     2956.50     13.28 o 
   5   2   4       34.94       59.82      2.27 o 
   6   2   4     2072.96     2153.41     15.50 o 
   7   2   4      223.62      261.96      5.21 o 
   8   2   4      664.20      792.28     10.64 o 
   9   2   4      797.18      876.53     14.38 o 
  10   2   4      192.53      162.79      6.68 o 
  11   2   4       94.31       86.28      6.44 o 
  12   2   4       99.32      103.09      7.25 o 
  13   2   4      129.90      138.32      8.65 o 
  14   2   4      103.84       94.05      8.26 o 
  15   2   4       39.02       43.19      2.66 o 
  16   2   4      184.30      167.97      6.31 o 
  17   2   4       35.84       36.00      3.34 o 
  18   2   4        1.73        0.38      1.30 o 
  19   2   4       29.95       30.88      2.85 o 
  20   2   4        0.17        1.42      1.64 o 
  21   2   4        4.32        3.82      1.37 o 
   1   3   4      119.61      187.26      3.52 o 
   2   3   4      265.51      234.68      3.67 o 
   3   3   4      949.76     1011.97      7.79 o 
   4   3   4      334.13      284.81      4.96 o 
   5   3   4        8.04       13.59      1.56 o 
   6   3   4      569.58      595.53      8.98 o 
   7   3   4      154.78      183.19      5.18 o 
   8   3   4       14.57       18.57      1.76 o 
   9   3   4        0.41        2.85      1.64 o 
  10   3   4     2441.47     2536.91     33.17 o 
  11   3   4      196.70      205.38     10.07 o 
  12   3   4        2.77        1.64      3.13 o 
  13   3   4        6.59        1.97      2.19 o 
  14   3   4      500.29      493.14      8.85 o 
  15   3   4       26.81       28.28      2.98 o 
  16   3   4        0.01       -0.76      1.49 o 
  17   3   4        3.19        1.00      1.33 o 
  18   3   4        7.35       10.29      1.82 o 
  19   3   4        0.78       -0.04      1.36 o 
  20   3   4       10.86       11.16      1.84 o 
   0   4   4     6681.37     7622.86     36.90 o 
   1   4   4     4121.92     4679.46     30.79 o 
   2   4   4     1239.38     1245.45     12.95 o 
   3   4   4       68.16      133.37      4.32 o 
   4   4   4     1255.90     1384.40     16.82 o 
   5   4   4        4.64        2.44      1.26 o 
   6   4   4       13.80       17.99      1.96 o 
   7   4   4       26.81       18.50      1.72 o 
   8   4   4       26.01       19.79      1.83 o 
   9   4   4       32.19       41.20      3.05 o 
  10   4   4       65.28       67.06      4.58 o 
  11   4   4       55.91       50.34      5.02 o 
  12   4   4      153.39      162.41      9.26 o 
  13   4   4       16.23       14.83      1.88 o 
  14   4   4       55.68       54.71      3.61 o 
  15   4   4      122.81      113.59      6.58 o 
  16   4   4      117.45      108.54      6.35 o 
  17   4   4       11.40        8.84      1.77 o 
  18   4   4        0.18        0.60      1.56 o 
  19   4   4        8.85       12.19      1.97 o 
  20   4   4        7.51       11.64      2.01 o 
   1   5   4     1085.64     1056.80     13.12 o 
   2   5   4      174.02      204.32      5.23 o 
   3   5   4      263.26      289.22      7.16 o 
   4   5   4     1644.37     1627.96     20.45 o 
   5   5   4      264.66      224.62      7.67 o 
   6   5   4      526.80      562.69     12.28 o 
   7   5   4     1683.53     1682.86     18.84 o 
   8   5   4        5.21        7.02      1.97 o 
   9   5   4      378.76      360.31      9.18 o 
  10   5   4      215.15      222.76     10.67 o 
  11   5   4      389.49      352.33     13.70 o 
  12   5   4       19.81       16.84      2.71 o 
  13   5   4        0.63        0.76      1.78 o 
  14   5   4       41.80       33.27      4.43 o 
  15   5   4       98.90      100.61      6.76 o 
  16   5   4        1.72        3.42      1.58 o 
  17   5   4        2.94        2.50      1.51 o 
  18   5   4        1.20       -0.57      1.07 o 
  19   5   4       21.56       21.36      2.82 o 
   0   6   4      695.81      757.44     24.52 o 
   1   6   4      187.13      191.65      6.26 o 
   2   6   4        3.69        4.52      1.30 o 
   3   6   4        4.10        5.02      2.19 o 
   4   6   4      197.86      142.94      8.25 o 
   5   6   4     1207.46     1201.73     24.41 o 
   6   6   4        0.13        1.04      1.33 o 
   7   6   4      230.66      232.01      8.99 o 
   8   6   4       14.46       15.50      2.63 o 
   9   6   4      911.47      910.20     17.88 o 
  10   6   4      331.94      375.31     10.16 o 
  11   6   4      384.16      348.18     11.50 o 
  12   6   4        2.59        3.23      2.32 o 
  13   6   4       46.70       52.98      5.64 o 
  14   6   4        8.10        4.55      2.42 o 
  15   6   4      205.10      195.62      8.00 o 
  16   6   4        2.91        0.38      1.23 o 
  17   6   4        4.09        4.55      1.71 o 
  18   6   4        0.38        0.00      1.71 o 
   1   7   4       37.71       41.02      3.26 o 
   2   7   4      100.75      106.22      7.65 o 
   3   7   4      180.75      171.92     15.66 o 
   4   7   4      412.44      416.09     19.09 o 
   5   7   4      254.37      261.68     12.28 o 
   6   7   4      141.20      129.91      8.65 o 
   7   7   4        1.95        1.16      1.53 o 
   8   7   4      212.00      217.28      6.30 o 
   9   7   4        8.78        4.34      1.39 o 
  10   7   4       21.74       20.33      5.69 o 
  11   7   4      388.35      373.76     14.49 o 
  12   7   4       17.23       22.01      4.03 o 
  13   7   4        1.04        1.57      5.98 o 
  14   7   4        0.01        1.14      2.01 o 
  15   7   4       13.47       14.57      2.82 o 
  16   7   4        2.88        3.49      3.13 o 
  17   7   4        5.26        5.98      1.61 o 
   0   8   4      325.73      303.44      8.05 o 
   1   8   4      362.04      361.88      7.51 o 
   2   8   4       96.80      102.82      3.74 o 
   3   8   4      465.83      399.88      8.02 o 
   4   8   4       16.21       15.94      1.92 o 
   5   8   4      428.23      416.07      8.34 o 
   6   8   4       17.72       22.15      2.24 o 
   7   8   4      150.48      154.21      6.62 o 
   8   8   4       74.41       66.64      3.85 o 
   9   8   4       25.11       26.71      2.83 o 
  10   8   4        0.13        1.30      1.40 o 
  11   8   4       30.89       28.62      4.21 o 
  12   8   4       13.90       10.25      2.82 o 
  13   8   4       12.76       15.90      3.00 o 
  14   8   4       44.51       38.79      3.25 o 
  15   8   4       10.63       14.00      2.42 o 
   1   9   4      106.89      112.55      4.56 o 
   2   9   4       92.43       85.20      4.03 o 
   3   9   4      881.62      837.64     15.30 o 
   4   9   4        0.45        1.96      2.36 o 
   5   9   4      109.24      124.85      5.97 o 
   6   9   4      210.88      223.36      7.88 o 
   7   9   4        5.09        5.48      1.50 o 
   8   9   4       15.12       14.06      1.91 o 
   9   9   4      307.39      309.82      8.60 o 
  10   9   4        7.00        6.69      1.53 o 
  11   9   4        3.66        3.12      1.35 o 
  12   9   4        0.31        1.21      3.13 o 
  13   9   4        0.18       -1.46      1.71 o 
   0  10   4        3.86        2.91      1.78 o 
   1  10   4       74.16       64.96      4.05 o 
   2  10   4       52.17       56.76      3.82 o 
   3  10   4      222.36      222.16      8.41 o 
   4  10   4       23.38       23.51      3.06 o 
   5  10   4        0.30        1.81      1.48 o 
   6  10   4        7.94        8.09      1.94 o 
   7  10   4       70.98       70.37      3.84 o 
   8  10   4        6.58        6.72      1.33 o 
   9  10   4        0.20        1.05      1.36 o 
  10  10   4        2.99        3.09      2.28 o 
  11  10   4       19.23       21.07      3.42 o 
   1  11   4       50.58       58.95      3.20 o 
   2  11   4        0.09       -0.24      0.99 o 
   3  11   4       18.92       26.50      2.51 o 
   4  11   4       56.78       67.23      4.62 o 
   5  11   4       93.68      103.22      4.46 o 
   6  11   4        3.88        5.41      1.61 o 
   7  11   4        5.67        5.69      2.28 o 
   1   1   5    11995.27    13849.74     57.44 o 
   2   1   5     5324.19     4682.92     11.56 o 
   3   1   5     9688.39     9749.22     24.76 o 
   4   1   5     1180.23      804.08      5.10 o 
   5   1   5     1852.77     1987.85      8.28 o 
   6   1   5        0.69        1.74      0.80 o 
   7   1   5       90.26       51.22      3.02 o 
   8   1   5      701.73      744.11     12.50 o 
   9   1   5      166.03      182.70      5.61 o 
  10   1   5     1510.31     1625.92     23.13 o 
  11   1   5       55.32       63.37      4.48 o 
  12   1   5      309.26      306.15      9.73 o 
  13   1   5      260.28      254.02     11.26 o 
  14   1   5       84.51      112.21      6.23 o 
  15   1   5      219.76      232.38      5.80 o 
  16   1   5       48.75       42.14      2.72 o 
  17   1   5       16.64       15.20      1.99 o 
  18   1   5       48.37       46.38      3.24 o 
  19   1   5       36.56       37.27      3.20 o 
  20   1   5       25.78       33.11      2.96 o 
  21   1   5        9.47       14.44      2.59 o 
   0   2   5    13289.69    14017.53     28.43 o 
   1   2   5     4467.83     4072.99     15.94 o 
   2   2   5      378.68      299.43      4.04 o 
   3   2   5      777.61      737.68      7.22 o 
   4   2   5     3050.30     2863.11     17.78 o 
   5   2   5     2897.56     2887.31     15.80 o 
   6   2   5      908.12      961.68     10.81 o 
   7   2   5     2879.95     2907.32     19.68 o 
   8   2   5     3215.92     3359.09     22.89 o 
   9   2   5      395.93      507.50     11.19 o 
  10   2   5       91.00       84.41      4.93 o 
  11   2   5     1423.78     1448.36     20.76 o 
  12   2   5       81.96       69.20      6.04 o 
  13   2   5      996.91      986.62     22.98 o 
  14   2   5       28.53       20.01      2.22 o 
  15   2   5      304.56      305.44      7.07 o 
  16   2   5        1.52        0.68      1.34 o 
  17   2   5       32.99       25.91      2.79 o 
  18   2   5       36.53       32.41      3.05 o 
  19   2   5        0.11        0.60      1.23 o 
  20   2   5        0.89       -0.95      1.31 o 
  21   2   5        0.90        2.85      1.71 o 
   1   3   5     5243.52     5437.93     22.43 o 
   2   3   5     2838.85     2705.74     20.92 o 
   3   3   5     1145.55     1296.95      8.90 o 
   4   3   5      633.64      643.75      7.68 o 
   5   3   5      121.26      103.47      3.69 o 
   6   3   5       14.96       13.66      1.55 o 
   7   3   5      117.18      128.65      4.48 o 
   8   3   5        0.18        0.96      0.95 o 
   9   3   5     1718.82     1651.13     17.80 o 
  10   3   5        1.61        0.94      1.58 o 
  11   3   5      121.44      125.01      7.84 o 
  12   3   5       16.58       21.05      3.40 o 
  13   3   5        2.88        1.46      1.78 o 
  14   3   5      122.62      111.22      5.09 o 
  15   3   5      392.98      382.10     10.26 o 
  16   3   5       69.16       67.66      4.41 o 
  17   3   5        1.48        0.91      1.47 o 
  18   3   5        0.67        3.24      1.48 o 
  19   3   5       20.59       19.65      2.12 o 
  20   3   5       10.72       13.41      1.71 o 
   0   4   5    16518.01    18395.77     60.06 o 
   1   4   5     7403.79     7960.75     33.67 o 
   2   4   5     1638.86     1782.86     15.94 o 
   3   4   5        5.36        1.72      1.08 o 
   4   4   5     1836.56     2026.41     21.02 o 
   5   4   5     4431.27     4806.79     33.10 o 
   6   4   5     2424.43     2532.84     32.72 o 
   7   4   5      391.52      347.50      8.04 o 
   8   4   5      344.58      376.76      7.73 o 
   9   4   5      249.35      269.46      6.76 o 
  10   4   5      724.19      755.09     19.15 o 
  11   4   5      128.69      122.09      8.05 o 
  12   4   5      124.31      131.01      8.46 o 
  13   4   5        9.23       11.85      1.74 o 
  14   4   5       15.99       19.62      2.96 o 
  15   4   5       10.42       14.17      2.40 o 
  16   4   5       15.71       15.22      2.63 o 
  17   4   5       25.40       26.24      2.65 o 
  18   4   5       54.24       56.89      3.62 o 
  19   4   5       12.32       18.15      1.91 o 
  20   4   5       22.01       19.93      3.42 o 
   1   5   5        2.21       10.37      1.59 o 
   2   5   5      295.53      312.72      6.66 o 
   3   5   5        2.18        0.41      1.40 o 
   4   5   5      276.90      226.60      6.61 o 
   5   5   5       37.11       41.36      3.50 o 
   6   5   5       30.94       35.31      3.39 o 
   7   5   5       96.53       74.97      4.12 o 
   8   5   5      469.03      428.73      9.96 o 
   9   5   5      236.35      249.89      9.17 o 
  10   5   5      705.75      684.28     15.22 o 
  11   5   5        0.24       -0.11      1.58 o 
  12   5   5        0.02        0.49      1.47 o 
  13   5   5       81.11       64.94      6.23 o 
  14   5   5      152.79      149.72      9.46 o 
  15   5   5       38.30       43.22      4.05 o 
  16   5   5       14.86       13.55      2.25 o 
  17   5   5       29.00       38.94      3.59 o 
  18   5   5        3.23        2.97      1.40 o 
  19   5   5        1.36        3.42      2.28 o 
   0   6   5        0.92        1.27      1.78 o 
   1   6   5     1456.89     1409.12     17.11 o 
   2   6   5        0.27        1.58      1.31 o 
   3   6   5       43.75       33.57      4.03 o 
   4   6   5       13.97       22.26      3.62 o 
   5   6   5      289.40      260.90      9.21 o 
   6   6   5      198.11      232.85      7.54 o 
   7   6   5     1370.85     1359.45     18.55 o 
   8   6   5       18.85       19.32      2.92 o 
   9   6   5      107.29      106.98      5.59 o 
  10   6   5       10.66       12.85      2.18 o 
  11   6   5       16.74       12.90      2.59 o 
  12   6   5       21.75       22.10      4.03 o 
  13   6   5      187.46      209.85     11.07 o 
  14   6   5       39.35       26.81      4.03 o 
  15   6   5       26.54       32.17      4.43 o 
  16   6   5        0.00        0.28      3.13 o 
  17   6   5        1.66        4.13      1.71 o 
  18   6   5        0.00        0.00      1.71 o 
   1   7   5        0.00       -1.41      1.41 o 
   2   7   5      433.66      424.41     11.73 o 
   3   7   5        9.87       10.09      2.73 o 
   4   7   5       10.40        4.04      2.56 o 
   5   7   5       27.81       23.87      3.81 o 
   6   7   5      193.68      189.56      8.54 o 
   7   7   5      173.99      165.83      5.57 o 
   8   7   5       25.55       23.99      2.39 o 
   9   7   5       21.73       25.87      3.25 o 
  10   7   5       11.91       21.89      3.81 o 
  11   7   5       18.25       23.40      4.03 o 
  12   7   5      161.68      159.69      9.46 o 
  13   7   5        4.76        7.66      2.59 o 
  14   7   5       22.17       32.71      4.21 o 
  15   7   5        1.16        3.67      1.78 o 
  16   7   5       11.43       25.25      3.00 o 
  17   7   5        8.34        6.83      2.28 o 
   0   8   5       29.00       22.18      2.46 o 
   1   8   5       23.39       20.44      1.89 o 
   2   8   5        2.85       -0.28      1.01 o 
   3   8   5       16.25       14.09      1.59 o 
   4   8   5        7.06        6.94      1.44 o 
   5   8   5       20.79       19.19      1.99 o 
   6   8   5      111.19       77.73      3.94 o 
   7   8   5       29.64       30.47      3.11 o 
   8   8   5      107.68      118.05      5.13 o 
   9   8   5       11.16       10.34      1.77 o 
  10   8   5        1.66        1.46      1.40 o 
  11   8   5        2.83        2.37      4.55 o 
  12   8   5       10.23       12.25      2.82 o 
  13   8   5        5.80        9.68      2.42 o 
  14   8   5        1.47        3.58      1.40 o 
  15   8   5        0.00        1.06      1.37 o 
   1   9   5      120.71      133.82      5.49 o 
   2   9   5       60.94       48.43      3.40 o 
   3   9   5      292.63      280.01      8.82 o 
   4   9   5       40.58       47.09      3.75 o 
   5   9   5       43.86       47.82      4.38 o 
   6   9   5      149.55      137.38      7.12 o 
   7   9   5        4.67        5.12      1.39 o 
   8   9   5       59.44       60.80      3.50 o 
   9   9   5        0.09        2.33      1.92 o 
  10   9   5        1.79        2.45      1.51 o 
  11   9   5        4.47        5.98      2.01 o 
  12   9   5        1.30        1.63      1.37 o 
  13   9   5        1.67        2.56      1.61 o 
   0  10   5       13.14       22.77      3.62 o 
   1  10   5        3.02        3.88      1.38 o 
   2  10   5        6.95        5.44      1.92 o 
   3  10   5        0.00       -0.61      1.40 o 
   4  10   5       47.30       61.78      4.60 o 
   5  10   5       10.25       14.36      2.20 o 
   6  10   5       59.13       56.23      3.55 o 
   7  10   5       23.49       25.21      2.41 o 
   8  10   5        0.48       -0.37      0.97 o 
   9  10   5        1.95        0.80      1.17 o 
  10  10   5        5.06        7.12      2.01 o 
  11  10   5       15.79       16.51      3.42 o 
   1  11   5       20.25       20.53      1.91 o 
   2  11   5       39.93       46.64      2.75 o 
   3  11   5       27.79       32.57      2.73 o 
   4  11   5        5.79        5.42      1.56 o 
   5  11   5        2.91        6.10      1.40 o 
   6  11   5       47.98       54.35      3.81 o 
   0   0   6     6455.36     8702.13     39.24 o 
   1   0   6     4701.12     5603.02     23.29 o 
   2   0   6     4489.19     5001.33     24.71 o 
   3   0   6     3316.82     2901.34     22.19 o 
   4   0   6     1088.22      913.02     10.64 o 
   5   0   6      114.52       94.74      3.35 o 
   6   0   6        3.73       24.21      3.70 o 
   7   0   6      942.89      768.15     14.22 o 
   8   0   6      663.99      691.77     14.45 o 
   9   0   6     1008.42     1093.83     19.01 o 
  10   0   6     2562.64     2804.94     55.25 o 
  11   0   6        1.28        3.42      2.01 o 
  12   0   6      216.28      223.20     10.67 o 
  13   0   6      710.29      770.82     28.51 o 
  14   0   6      560.66      571.66     25.08 o 
  15   0   6      193.77      160.81      7.89 o 
  16   0   6      293.72      311.68     10.96 o 
  17   0   6        0.36        0.16      2.19 o 
  18   0   6      222.60      222.71     15.38 o 
  19   0   6      126.75      136.68     11.39 o 
  20   0   6       34.47       38.72      5.69 o 
  21   0   6        0.31        2.28      2.85 o 
   1   1   6     2107.55     1813.60     12.02 o 
   2   1   6     1563.94     1296.13     11.86 o 
   3   1   6     3334.41     3057.29     15.05 o 
   4   1   6      965.13      846.75      4.85 o 
   5   1   6     7323.10     7579.66     25.82 o 
   6   1   6      166.31      177.51      4.58 o 
   7   1   6       71.27       87.07      4.16 o 
   8   1   6       73.66       71.36      5.02 o 
   9   1   6      129.46      170.87      6.56 o 
  10   1   6      279.04      268.46      8.51 o 
  11   1   6      452.60      498.12     12.14 o 
  12   1   6        0.99        2.81      1.74 o 
  13   1   6       30.09       22.99      3.14 o 
  14   1   6      206.68      185.65      5.96 o 
  15   1   6       81.11       92.67      4.02 o 
  16   1   6        1.11        2.19      1.52 o 
  17   1   6        0.64        0.27      1.38 o 
  18   1   6       64.99       60.88      4.10 o 
  19   1   6        2.54        6.92      2.59 o 
  20   1   6        1.90        3.35      1.78 o 
  21   1   6        0.16       -0.28      1.21 o 
   0   2   6     4204.08     3795.78     19.59 o 
   1   2   6     3546.60     3712.62     14.23 o 
   2   2   6      828.37      857.07      6.12 o 
   3   2   6      207.07      265.05      4.37 o 
   4   2   6      274.03      291.71      3.84 o 
   5   2   6      690.51      676.71      7.12 o 
   6   2   6    10398.01    11477.84     39.27 o 
   7   2   6       37.26       26.51      2.47 o 
   8   2   6     1897.95     1972.97     18.17 o 
   9   2   6        1.24        3.07      1.51 o 
  10   2   6      412.52      426.52     11.06 o 
  11   2   6       34.26       50.59      4.02 o 
  12   2   6        2.11        2.16      1.40 o 
  13   2   6       14.46       19.43      3.62 o 
  14   2   6       84.44       74.28      3.75 o 
  15   2   6      147.12      140.88      5.70 o 
  16   2   6        0.40        1.64      1.43 o 
  17   2   6        3.76        0.06      2.05 o 
  18   2   6        1.26        2.53      1.38 o 
  19   2   6        2.41        1.17      1.19 o 
  20   2   6       41.23       43.55      3.17 o 
  21   2   6        5.58        7.97      2.85 o 
   1   3   6      278.57      301.62      5.39 o 
   2   3   6      526.54      589.47      8.52 o 
   3   3   6     1026.88     1154.04     14.57 o 
   4   3   6      224.47      291.83      6.24 o 
   5   3   6      998.70     1087.49     12.52 o 
   6   3   6      163.56      155.78      4.91 o 
   7   3   6     1286.70     1333.54     14.82 o 
   8   3   6      269.06      231.17      6.47 o 
   9   3   6      284.12      311.44      8.04 o 
  10   3   6       83.67       84.64      5.24 o 
  11   3   6       45.25       42.24      3.83 o 
  12   3   6        8.38        4.27      2.01 o 
  13   3   6       70.53       74.57      5.36 o 
  14   3   6       80.31       71.29      4.02 o 
  15   3   6      217.18      221.58      9.20 o 
  16   3   6        0.71       -0.08      1.55 o 
  17   3   6       53.66       53.06      3.70 o 
  18   3   6        5.32        3.64      1.48 o 
  19   3   6        4.44        1.92      1.23 o 
  20   3   6        3.24        3.13      1.41 o 
   0   4   6     3444.75     3286.36     31.83 o 
   1   4   6     1800.29     2080.97     17.85 o 
   2   4   6     1278.01     1253.84     13.88 o 
   3   4   6      624.99      939.25     12.53 o 
   4   4   6        0.05        4.09      1.58 o 
   5   4   6      164.56      153.11      6.25 o 
   6   4   6     1719.27     1815.00     21.56 o 
   7   4   6      145.74      126.97      4.89 o 
   8   4   6       53.53       47.18      2.95 o 
   9   4   6        0.01       -0.40      1.06 o 
  10   4   6        2.25        5.98      1.84 o 
  11   4   6       72.77       64.96      6.04 o 
  12   4   6        0.02        1.23      1.51 o 
  13   4   6       19.75       26.98      2.80 o 
  14   4   6       69.49       54.02      5.42 o 
  15   4   6        1.26        0.62      1.58 o 
  16   4   6       81.21      104.92      6.13 o 
  17   4   6        0.61        0.70      1.26 o 
  18   4   6        1.89        3.62      1.31 o 
  19   4   6        5.77        8.36      1.33 o 
   1   5   6     4593.70     5018.62     27.44 o 
   2   5   6      165.30      137.67      4.62 o 
   3   5   6      675.55      719.20     11.82 o 
   4   5   6      135.75      170.93      5.90 o 
   5   5   6      777.26      659.95     13.93 o 
   6   5   6        0.08       -1.40      1.40 o 
   7   5   6        6.88        6.46      1.73 o 
   8   5   6      161.52      175.17      6.54 o 
   9   5   6      256.75      253.77      7.97 o 
  10   5   6       76.39       79.78      5.32 o 
  11   5   6        0.62        0.96      1.41 o 
  12   5   6        3.33        1.83      1.26 o 
  13   5   6      440.78      438.20     12.92 o 
  14   5   6       20.41       23.95      3.35 o 
  15   5   6       43.09       48.43      4.27 o 
  16   5   6        1.37        1.21      1.73 o 
  17   5   6       17.90       17.09      2.30 o 
  18   5   6       16.62       21.32      3.00 o 
  19   5   6        1.18        1.71      2.28 o 
   0   6   6      270.39      341.19     23.07 o 
   1   6   6      236.67      284.86      7.90 o 
   2   6   6       12.33       10.12      1.71 o 
   3   6   6       30.65       32.64      3.39 o 
   4   6   6      269.96      285.60      9.64 o 
   5   6   6      317.32      320.93     10.52 o 
   6   6   6      124.50      128.54      6.79 o 
   7   6   6       13.39       14.39      2.13 o 
   8   6   6      514.19      458.24     11.11 o 
   9   6   6      477.30      491.91     10.44 o 
  10   6   6      139.00      124.07      5.39 o 
  11   6   6       17.50        7.88      2.59 o 
  12   6   6      457.57      438.90     16.12 o 
  13   6   6       23.03       24.15      3.81 o 
  14   6   6        2.05        9.34      3.00 o 
  15   6   6        0.03        0.82      1.78 o 
  16   6   6        4.04        4.45      2.19 o 
  17   6   6        0.11       -1.14      1.61 o 
  18   6   6        0.77       -1.71      1.71 o 
   1   7   6      240.10      260.72      8.11 o 
   2   7   6       52.80       46.98      4.16 o 
   3   7   6        0.35       -0.34      1.89 o 
   4   7   6       21.14       17.82      3.22 o 
   5   7   6       82.39       90.28      7.25 o 
   6   7   6      186.95      161.45      6.05 o 
   7   7   6      861.26      778.30     12.00 o 
   8   7   6        2.96        3.74      1.45 o 
   9   7   6      372.02      375.07     10.45 o 
  10   7   6      101.99       86.27      7.25 o 
  11   7   6      283.47      249.87     12.08 o 
  12   7   6       28.64       21.58      3.81 o 
  13   7   6        8.83       10.12      2.59 o 
  14   7   6       55.80       49.84      4.83 o 
  15   7   6       25.69       21.36      3.40 o 
  16   7   6        0.01        0.33      1.71 o 
  17   7   6        0.00       -2.28      2.28 o 
   0   8   6      248.04      278.52      8.75 o 
   1   8   6        1.53        0.94      0.99 o 
   2   8   6       56.57       53.65      3.25 o 
   3   8   6       45.79       44.05      2.93 o 
   4   8   6        4.15        1.34      1.23 o 
   5   8   6       10.71       11.07      1.52 o 
   6   8   6        0.32       -0.41      1.26 o 
   7   8   6       29.11       22.96      2.63 o 
   8   8   6        8.94       13.05      2.51 o 
   9   8   6        0.12        0.14      1.84 o 
  10   8   6       59.15       61.43      4.58 o 
  11   8   6       25.13       36.21      4.83 o 
  12   8   6        6.04        4.84      2.42 o 
  13   8   6        1.99        1.27      1.78 o 
  14   8   6       43.39       45.73      3.39 o 
  15   8   6        0.00        0.57      1.99 o 
   1   9   6       83.98       87.15      5.04 o 
   2   9   6       35.53       35.27      2.83 o 
   3   9   6      256.78      260.17      8.54 o 
   4   9   6       30.24       21.95      2.65 o 
   5   9   6        6.71        4.11      1.64 o 
   6   9   6        5.32        1.88      1.51 o 
   7   9   6       10.32       13.15      1.97 o 
   8   9   6        0.00        0.85      1.26 o 
   9   9   6      197.27      234.36      8.42 o 
  10   9   6       46.77       49.80      3.77 o 
  11   9   6       43.02       47.32      4.43 o 
  12   9   6        9.40        8.84      4.55 o 
  13   9   6        1.42        5.12      1.61 o 
   0  10   6      271.27      275.86     11.28 o 
   1  10   6       31.12       27.31      2.75 o 
   2  10   6       33.69       29.19      3.39 o 
   3  10   6        2.46        5.84      1.80 o 
   4  10   6       10.23        6.44      1.84 o 
   5  10   6       28.54       31.92      2.77 o 
   6  10   6       24.72       33.86      2.69 o 
   7  10   6       10.20       10.19      1.62 o 
   8  10   6       16.90       17.60      1.83 o 
   9  10   6        8.91        9.84      1.73 o 
  10  10   6        6.88        8.83      2.01 o 
   1  11   6       25.57       24.33      2.40 o 
   2  11   6        3.76        7.53      1.33 o 
   3  11   6        1.73        2.99      1.16 o 
   4  11   6       35.69       49.03      3.06 o 
   5  11   6       12.59       16.03      1.84 o 
   6  11   6       16.23       16.51      2.85 o 
   1   1   7     4688.23     4000.44      9.86 o 
   2   1   7     2355.26     2269.56     12.91 o 
   3   1   7      937.03      961.99      7.64 o 
   4   1   7        0.05        1.38      0.94 o 
   5   1   7     1046.13     1238.58     12.44 o 
   6   1   7     3122.85     3429.48     25.69 o 
   7   1   7     1760.80     2113.00     20.96 o 
   8   1   7     2793.89     2937.50     38.48 o 
   9   1   7      310.05      298.71      8.97 o 
  10   1   7        5.36        6.44      1.80 o 
  11   1   7       43.84       43.53      3.92 o 
  12   1   7       11.83       13.60      2.31 o 
  13   1   7      106.89      112.33      6.68 o 
  14   1   7      679.29      649.73     10.98 o 
  15   1   7      156.68      153.47      6.69 o 
  16   1   7      185.11      205.77      8.98 o 
  17   1   7        0.32        0.18      1.51 o 
  18   1   7      113.74      110.04      6.25 o 
  19   1   7        0.03       -1.14      1.71 o 
  20   1   7        6.40        3.70      1.61 o 
  21   1   7        6.92       10.74      3.13 o 
   0   2   7      702.04      751.39      8.41 o 
   1   2   7     2549.72     2630.07     11.10 o 
   2   2   7       10.17        3.14      0.70 o 
   3   2   7        5.01       15.60      1.55 o 
   4   2   7      115.54      122.28      3.90 o 
   5   2   7     1215.47     1300.69     11.61 o 
   6   2   7     1928.02     2124.89     17.54 o 
   7   2   7      264.50      236.68      7.22 o 
   8   2   7       52.42       78.92      4.35 o 
   9   2   7      320.74      287.26      8.87 o 
  10   2   7       44.82       54.39      4.27 o 
  11   2   7      352.64      357.00     10.62 o 
  12   2   7       77.89       55.32      4.35 o 
  13   2   7      878.26      883.02     17.77 o 
  14   2   7       18.82       22.36      2.16 o 
  15   2   7      393.38      351.97      8.91 o 
  16   2   7        1.55       -0.10      1.30 o 
  17   2   7       16.36       14.76      2.20 o 
  18   2   7        6.63        6.81      1.67 o 
  19   2   7        3.14        2.85      2.85 o 
  20   2   7        0.14       -0.57      1.99 o 
   1   3   7       52.65       61.02      2.91 o 
   2   3   7     5390.88     5893.77     28.31 o 
   3   3   7      397.37      414.08      7.82 o 
   4   3   7     2412.78     2558.46     28.65 o 
   5   3   7      957.87     1105.28     13.06 o 
   6   3   7       17.53       18.68      1.83 o 
   7   3   7     2423.14     2595.60     21.50 o 
   8   3   7      546.34      580.50     12.27 o 
   9   3   7       17.89       23.94      2.46 o 
  10   3   7       29.97       37.38      3.72 o 
  11   3   7       79.84       91.27      5.47 o 
  12   3   7       60.24       63.56      4.81 o 
  13   3   7        0.00       -0.23      1.47 o 
  14   3   7       20.34       22.83      2.68 o 
  15   3   7       35.03       29.07      3.39 o 
  16   3   7        3.30        2.52      1.66 o 
  17   3   7        0.20       -0.25      1.95 o 
  18   3   7       18.34       14.20      2.17 o 
  19   3   7        1.87       -0.85      1.23 o 
  20   3   7       19.40       18.15      2.59 o 
   0   4   7       97.69      125.83      6.64 o 
   1   4   7      495.28      621.85     10.04 o 
   2   4   7       61.34       84.74      3.91 o 
   3   4   7      174.21      213.75      6.04 o 
   4   4   7       14.82       10.45      1.92 o 
   5   4   7      268.66      288.01      8.77 o 
   6   4   7     1128.42     1077.78     17.23 o 
   7   4   7        3.44        3.73      2.28 o 
   8   4   7      149.36      126.09      6.25 o 
   9   4   7      276.55      298.86      8.36 o 
  10   4   7      285.74      282.91      9.75 o 
  11   4   7        2.60        3.96      2.15 o 
  12   4   7      293.85      300.61      9.11 o 
  13   4   7      101.96      100.66      5.40 o 
  14   4   7       42.04       40.73      4.83 o 
  15   4   7        4.59        5.69      2.42 o 
  16   4   7       47.13       43.08      7.69 o 
  17   4   7       14.86       14.02      2.51 o 
  18   4   7        0.90        3.50      1.40 o 
  19   4   7        8.54       10.23      1.73 o 
   1   5   7       64.95       65.67      3.41 o 
   2   5   7      105.60       76.41      3.55 o 
   3   5   7      255.56      271.89      8.88 o 
   4   5   7      280.50      228.59      8.33 o 
   5   5   7      272.11      267.30      9.10 o 
   6   5   7       26.89       20.12      2.73 o 
   7   5   7       11.14       13.86      2.51 o 
   8   5   7       16.31       11.39      1.88 o 
   9   5   7       35.23       29.66      2.98 o 
  10   5   7      573.73      569.61     14.13 o 
  11   5   7      236.16      231.52      8.10 o 
  12   5   7       48.27       41.67      4.13 o 
  13   5   7       66.67       72.45      5.36 o 
  14   5   7      262.77      267.00      9.96 o 
  15   5   7       18.94       22.77      2.84 o 
  16   5   7        3.76        4.96      1.66 o 
  17   5   7       44.68       56.78      4.02 o 
  18   5   7        3.00        2.73      1.17 o 
   0   6   7        3.41       -1.46      1.78 o 
   1   6   7       20.00       20.80      2.31 o 
   2   6   7      234.43      217.58      8.21 o 
   3   6   7      288.48      292.26      9.73 o 
   4   6   7       41.84       44.65      3.46 o 
   5   6   7       75.21       68.28      5.03 o 
   6   6   7       24.44       22.75      3.06 o 
   7   6   7      143.65      133.61      6.12 o 
   8   6   7      598.72      588.72     11.47 o 
   9   6   7       41.28       43.81      2.91 o 
  10   6   7       24.37       25.86      2.57 o 
  11   6   7        1.69       -1.61      1.61 o 
  12   6   7      189.57      187.71     10.67 o 
  13   6   7      146.58      137.59      8.86 o 
  14   6   7      118.75      107.68      7.65 o 
  15   6   7       16.49       17.25      3.22 o 
  16   6   7       30.36       35.59      4.03 o 
  17   6   7        3.79        3.42      1.61 o 
   1   7   7      216.19      214.27      7.47 o 
   2   7   7       87.10       94.57      5.69 o 
   3   7   7        5.41        6.97      2.32 o 
   4   7   7       28.50       41.09      5.41 o 
   5   7   7       50.11       50.39      3.12 o 
   6   7   7      334.98      288.30      7.35 o 
   7   7   7        2.05        4.26      1.33 o 
   8   7   7        0.01        3.33      1.80 o 
   9   7   7       41.78       51.01      3.96 o 
  10   7   7       58.72       39.94      5.02 o 
  11   7   7       49.59       40.37      5.02 o 
  12   7   7       54.20       56.32      5.83 o 
  13   7   7       67.76       69.51      6.04 o 
  14   7   7        2.05        2.85      2.85 o 
  15   7   7        0.08        0.00      1.71 o 
  16   7   7        0.90       -1.61      1.61 o 
   0   8   7      142.52      100.05      6.13 o 
   1   8   7       92.78       86.49      3.54 o 
   2   8   7       62.57       57.15      3.36 o 
   3   8   7       38.37       31.07      3.18 o 
   4   8   7       33.91       39.66      3.14 o 
   5   8   7        2.36        3.26      1.26 o 
   6   8   7       39.30       48.06      4.38 o 
   7   8   7       10.74        7.37      2.17 o 
   8   8   7       23.70       22.83      3.25 o 
   9   8   7       17.31       15.68      2.73 o 
  10   8   7       28.88       28.35      3.39 o 
  11   8   7       50.76       61.78      5.83 o 
  12   8   7       10.00       20.33      3.40 o 
  13   8   7        5.66       10.22      2.56 o 
  14   8   7        4.60        3.42      1.07 o 
  15   8   7       20.37       23.91      2.59 o 
   1   9   7        4.63        5.92      1.67 o 
   2   9   7      137.52      143.29      7.34 o 
   3   9   7        0.00        1.88      1.71 o 
   4   9   7        4.70        3.99      2.05 o 
   5   9   7        4.31        3.02      1.71 o 
   6   9   7        8.22        7.61      2.13 o 
   7   9   7       18.25       22.76      2.67 o 
   8   9   7       44.38       52.13      3.48 o 
   9   9   7        6.99        5.49      1.73 o 
  10   9   7        8.51        9.17      1.84 o 
  11   9   7       38.90       32.05      3.62 o 
  12   9   7        1.85        3.67      1.78 o 
  13   9   7        0.74        0.98      1.37 o 
   0  10   7        0.82        3.13      2.01 o 
   1  10   7        7.20        6.83      1.71 o 
   2  10   7        2.02        4.45      1.84 o 
   3  10   7       18.29       17.24      2.51 o 
   4  10   7       45.32       40.46      3.50 o 
   5  10   7       77.19       85.15      4.19 o 
   6  10   7       18.16       23.06      2.25 o 
   7  10   7       21.22       19.76      1.96 o 
   8  10   7        0.35       -0.89      1.56 o 
   9  10   7       17.51       20.42      2.07 o 
  10  10   7       32.61       33.03      4.56 o 
   1  11   7       26.60       32.26      3.15 o 
   2  11   7       33.95       37.49      3.42 o 
   3  11   7        3.53        1.35      1.56 o 
   4  11   7        8.53        7.60      1.40 o 
   5  11   7        1.24        0.57      1.07 o 
   0   0   8    17199.02    15639.93     77.48 o 
   1   0   8     8200.84     8159.46     40.51 o 
   2   0   8        0.01       10.41      2.56 o 
   3   0   8      275.63      267.52      6.58 o 
   4   0   8     4164.97     4125.23     26.61 o 
   5   0   8      118.37       88.78      5.12 o 
   6   0   8       70.25       83.61      6.26 o 
   7   0   8        9.37       13.46     11.96 o 
   8   0   8      482.68      544.33     20.52 o 
   9   0   8      355.30      388.03     18.23 o 
  10   0   8       41.34       42.14      6.83 o 
  11   0   8       59.13       47.26      7.40 o 
  12   0   8        0.87        3.99      3.42 o 
  13   0   8        3.33       -2.85      3.42 o 
  14   0   8        6.49       11.24      2.25 o 
  15   0   8     1153.16     1123.22     20.75 o 
  16   0   8        2.64        0.00      2.85 o 
  17   0   8       65.21       75.73      9.11 o 
  18   0   8        6.58        7.40      3.42 o 
  19   0   8        0.06        0.00      2.28 o 
  20   0   8       10.61       11.96      3.42 o 
   1   1   8       18.20       12.81      1.51 o 
   2   1   8      603.09      498.90      6.10 o 
   3   1   8      787.70      998.34      9.76 o 
   4   1   8      147.48      151.39      4.54 o 
   5   1   8       99.29       92.51      5.70 o 
   6   1   8       33.92       23.55      3.00 o 
   7   1   8       86.59      105.82      6.23 o 
   8   1   8      261.18      257.89      9.64 o 
   9   1   8        5.73        2.63      1.99 o 
  10   1   8      537.55      591.61     16.06 o 
  11   1   8       13.95       11.72      2.59 o 
  12   1   8      397.35      385.79     14.70 o 
  13   1   8       10.64       11.36      2.73 o 
  14   1   8       80.13       76.27      4.25 o 
  15   1   8      205.91      196.44      7.61 o 
  16   1   8      299.51      307.27     10.73 o 
  17   1   8       48.19       50.72      4.35 o 
  18   1   8       30.80       46.49      5.02 o 
  19   1   8       60.16       60.01      5.19 o 
  20   1   8        0.27        2.28      1.61 o 
   0   2   8     3759.82     3583.07     20.23 o 
   1   2   8       89.16      113.66      2.41 o 
   2   2   8     1806.21     1865.60     13.72 o 
   3   2   8      215.85      237.16      4.19 o 
   4   2   8       23.17       31.12      2.73 o 
   5   2   8     1774.14     2029.96     17.17 o 
   6   2   8     3112.92     3132.06     22.27 o 
   7   2   8       32.33       41.74      3.25 o 
   8   2   8       31.44       38.15      3.35 o 
   9   2   8     1090.78     1070.34     17.66 o 
  10   2   8       24.12       21.56      2.84 o 
  11   2   8       64.45       75.30      5.14 o 
  12   2   8       42.41       40.86      4.05 o 
  13   2   8      164.33      180.82      8.21 o 
  14   2   8      954.88      876.98     18.19 o 
  15   2   8       51.28       50.85      3.91 o 
  16   2   8       12.67       14.61      2.73 o 
  17   2   8        0.57        1.35      1.58 o 
  18   2   8       42.90       40.06      4.43 o 
  19   2   8        1.11        2.02      2.28 o 
  20   2   8        0.36        0.98      1.37 o 
   1   3   8      660.66      666.43      9.10 o 
   2   3   8      407.31      427.76      7.12 o 
   3   3   8     2101.12     2207.66     21.28 o 
   4   3   8     3450.34     3630.34     46.75 o 
   5   3   8      371.41      345.92      9.10 o 
   6   3   8      201.33      161.38      5.40 o 
   7   3   8      321.85      330.32      7.93 o 
   8   3   8       96.05      100.60      5.36 o 
   9   3   8      500.53      513.34     10.73 o 
  10   3   8      495.36      561.00     13.81 o 
  11   3   8       82.63       85.87      5.69 o 
  12   3   8        6.34        4.54      1.75 o 
  13   3   8      123.23      129.17      5.40 o 
  14   3   8        9.24        8.07      2.32 o 
  15   3   8        0.91        3.47      2.19 o 
  16   3   8       12.98       10.91      5.98 o 
  17   3   8       29.91       29.48      5.12 o 
  18   3   8        4.85        1.42      1.61 o 
  19   3   8       26.41       24.69      3.40 o 
  20   3   8        0.19        1.37      0.95 o 
   0   4   8     1514.32     1902.46     26.04 o 
   1   4   8      294.04      272.71      7.05 o 
   2   4   8       11.89       26.00      2.34 o 
   3   4   8      261.41      222.31      7.67 o 
   4   4   8        0.16       -0.23      1.58 o 
   5   4   8      751.03      804.23     15.02 o 
   6   4   8       83.68       62.79      4.38 o 
   7   4   8       67.15       44.36      3.83 o 
   8   4   8      288.15      280.19      9.41 o 
   9   4   8       38.11       54.23      4.38 o 
  10   4   8      156.66      139.77      7.22 o 
  11   4   8      167.59      171.55      8.09 o 
  12   4   8       92.36      119.46      5.83 o 
  13   4   8      444.64      425.59     15.51 o 
  14   4   8       12.37       12.46      4.84 o 
  15   4   8        2.88        4.89      2.32 o 
  16   4   8       33.08       34.64      5.69 o 
  17   4   8       72.53       77.52      4.91 o 
  18   4   8        5.88        6.39      1.51 o 
  19   4   8       10.21       11.73      1.64 o 
   1   5   8       53.59       41.57      2.79 o 
   2   5   8      448.44      553.26     10.81 o 
   3   5   8     1498.01     1621.74     22.19 o 
   4   5   8      358.23      316.25     10.08 o 
   5   5   8      454.20      442.17     11.95 o 
   6   5   8       40.36       36.15      3.62 o 
   7   5   8      239.16      238.37      8.99 o 
   8   5   8        8.09       11.07      1.92 o 
   9   5   8      438.01      411.51     10.46 o 
  10   5   8        1.22        3.37      1.54 o 
  11   5   8       68.72       54.36      4.10 o 
  12   5   8      381.16      395.57     12.28 o 
  13   5   8      305.53      295.99     10.51 o 
  14   5   8       81.05       88.48      5.80 o 
  15   5   8       28.26       28.21      3.29 o 
  16   5   8        8.15        8.19      1.92 o 
  17   5   8       31.98       27.40      2.73 o 
  18   5   8       13.16       13.29      1.84 o 
   0   6   8      369.55      364.52     13.30 o 
   1   6   8       34.31       33.13      2.98 o 
   2   6   8      260.04      285.96      9.75 o 
   3   6   8      406.67      404.28     10.25 o 
   4   6   8       18.64       13.35      2.36 o 
   5   6   8      256.69      244.99      9.42 o 
   6   6   8        5.14        4.45      1.73 o 
   7   6   8        0.24        0.09      1.80 o 
   8   6   8       13.00       21.50      2.43 o 
   9   6   8      200.82      201.05      6.20 o 
  10   6   8       28.74       20.32      2.93 o 
  11   6   8        1.08       -0.42      1.58 o 
  12   6   8      115.83      105.66      6.33 o 
  13   6   8       26.57       19.37      2.84 o 
  14   6   8        9.89       14.24      2.51 o 
  15   6   8        1.36        1.39      1.78 o 
  16   6   8       62.41       66.92      5.23 o 
  17   6   8       15.43       16.23      3.99 o 
   1   7   8       43.53       38.26      3.72 o 
   2   7   8       17.32       19.37      2.96 o 
   3   7   8       92.70       61.44      3.44 o 
   4   7   8       28.85       35.70      2.48 o 
   5   7   8      265.07      252.89      6.93 o 
   6   7   8        8.88        8.18      1.26 o 
   7   7   8      515.27      485.45     10.53 o 
   8   7   8        2.53        3.87      2.07 o 
   9   7   8      648.23      642.18     13.53 o 
  10   7   8       35.78       33.42      3.59 o 
  11   7   8        1.02        1.99      2.01 o 
  12   7   8       11.58       10.86      3.00 o 
  13   7   8       49.68       53.24      5.23 o 
  14   7   8        4.41        4.18      1.78 o 
  15   7   8       20.08       21.82      3.00 o 
  16   7   8        9.03        8.74      1.78 o 
   0   8   8       18.33       26.66      3.03 o 
   1   8   8        5.42        2.63      1.00 o 
   2   8   8        0.20        0.78      1.73 o 
   3   8   8       18.84       11.46      1.83 o 
   4   8   8       83.13       95.89      4.73 o 
   5   8   8        6.84        5.84      2.22 o 
   6   8   8       91.15       79.16      4.75 o 
   7   8   8       85.53       82.10      5.61 o 
   8   8   8      126.91      133.44      7.12 o 
   9   8   8        4.29        2.19      1.51 o 
  10   8   8       14.98       13.67      2.34 o 
  11   8   8        0.04        3.42      2.01 o 
  12   8   8        2.39        1.42      2.01 o 
  13   8   8        5.34        7.04      2.19 o 
  14   8   8        5.38        5.82      1.40 o 
   1   9   8      117.93      104.94      5.47 o 
   2   9   8       84.48       91.36      5.92 o 
   3   9   8       68.00       77.19      5.36 o 
   4   9   8       63.57       63.37      4.93 o 
   5   9   8       22.33       23.11      3.53 o 
   6   9   8        3.89        1.82      1.61 o 
   7   9   8       13.86        9.76      1.67 o 
   8   9   8       23.41       19.04      2.59 o 
   9   9   8        1.86        4.42      1.73 o 
  10   9   8        1.17        0.88      1.23 o 
  11   9   8       17.40       26.39      3.22 o 
  12   9   8       20.70       26.69      3.00 o 
   0  10   8      178.95      192.51      9.06 o 
   1  10   8        9.41       12.85      1.83 o 
   2  10   8        1.71        3.83      1.58 o 
   3  10   8      162.50      165.95      6.79 o 
   4  10   8       21.57       12.88      5.28 o 
   5  10   8        3.38        3.42      1.48 o 
   6  10   8       61.07       67.13      3.42 o 
   7  10   8        1.32       -0.49      0.97 o 
   8  10   8        3.82        3.59      1.17 o 
   9  10   8        0.38       -0.24      0.83 o 
   1  11   8        1.76        3.06      2.20 o 
   2  11   8        0.03        0.22      1.23 o 
   3  11   8       10.21        7.89      1.78 o 
   4  11   8       29.44       43.08      3.22 o 
   1   1   9      681.32      597.61      8.88 o 
   2   1   9      138.98      130.62      3.46 o 
   3   1   9      254.44      312.63      5.90 o 
   4   1   9      180.40      191.66      5.31 o 
   5   1   9      559.35      632.36      9.87 o 
   6   1   9      741.57      765.32     18.82 o 
   7   1   9        1.88        0.00      1.61 o 
   8   1   9        0.78        2.85      2.01 o 
   9   1   9      317.05      294.59     11.26 o 
  10   1   9      140.88      152.34      8.43 o 
  11   1   9      126.48      126.85      8.26 o 
  12   1   9       42.36       33.61      4.37 o 
  13   1   9      577.22      529.52     12.17 o 
  14   1   9        8.82       13.58      2.41 o 
  15   1   9       18.03       19.69      2.43 o 
  16   1   9       37.33       52.82      4.58 o 
  17   1   9       22.16       23.58      4.84 o 
  18   1   9       12.52       11.97      2.82 o 
  19   1   9       10.72       13.93      2.59 o 
  20   1   9       26.14       29.61      3.00 o 
   0   2   9     9196.96     9045.80     49.30 o 
   1   2   9       72.05       64.32      2.54 o 
   2   2   9        2.68        1.55      0.81 o 
   3   2   9      108.21      126.49      3.57 o 
   4   2   9       82.82       82.17      4.27 o 
   5   2   9       74.69       77.14      3.62 o 
   6   2   9      528.36      509.48     13.90 o 
   7   2   9      318.19      325.71     11.43 o 
   8   2   9       33.32       49.66      4.62 o 
   9   2   9      175.89      185.04      9.46 o 
  10   2   9      613.90      576.58     16.87 o 
  11   2   9      320.65      325.72     13.05 o 
  12   2   9        0.04        1.71      3.13 o 
  13   2   9       14.61       14.96      2.11 o 
  14   2   9        4.70        5.70      2.25 o 
  15   2   9       10.50       14.59      3.62 o 
  16   2   9       13.48       13.10      3.99 o 
  17   2   9       39.55       38.94      4.62 o 
  18   2   9        0.15        1.64      1.99 o 
  19   2   9        0.04        0.28      5.98 o 
  20   2   9        7.67        4.48      1.46 o 
   1   3   9     4085.09     4170.38     21.54 o 
   2   3   9        1.21        0.82      1.01 o 
   3   3   9     1390.77     1624.39     16.45 o 
   4   3   9        1.07        3.02      1.65 o 
   5   3   9       87.85       69.98      4.38 o 
   6   3   9      309.77      315.69      9.20 o 
   7   3   9      844.47      858.84     15.43 o 
   8   3   9       68.53       78.85      6.23 o 
   9   3   9      745.71      805.52     13.88 o 
  10   3   9      648.02      600.28     17.72 o 
  11   3   9       15.44        9.68      2.82 o 
  12   3   9       81.52       75.98      5.34 o 
  13   3   9      223.23      247.76      9.75 o 
  14   3   9        6.75        3.99      2.85 o 
  15   3   9      155.04      149.21     13.10 o 
  16   3   9        4.81        2.85      3.42 o 
  17   3   9        0.51        3.42      3.42 o 
  18   3   9        0.15        1.14      2.85 o 
  19   3   9        0.68       -0.08      1.37 o 
   0   4   9     1190.45     1352.79     22.78 o 
   1   4   9       62.85       48.08      3.18 o 
   2   4   9      951.06      965.04     17.13 o 
   3   4   9      237.33      200.83      7.67 o 
   4   4   9       66.92       59.87      4.27 o 
   5   4   9        0.85        2.98      1.73 o 
   6   4   9      134.64      134.48      6.56 o 
   7   4   9       14.59       13.44      2.51 o 
   8   4   9        6.85        3.71      1.81 o 
   9   4   9       53.88       40.26      3.92 o 
  10   4   9       26.18       35.50      6.83 o 
  11   4   9       44.08       26.92      2.91 o 
  12   4   9       22.10       22.19      2.63 o 
  13   4   9       23.80       19.78      3.62 o 
  14   4   9       31.44       26.50      4.03 o 
  15   4   9      152.91      162.00     13.38 o 
  16   4   9       50.55       52.60      4.38 o 
  17   4   9       87.14       88.09      4.91 o 
  18   4   9        1.38        0.57      1.99 o 
  19   4   9        0.10       -0.57      1.21 o 
   1   5   9     1610.81     1760.71     19.90 o 
   2   5   9      238.74      283.67      8.10 o 
   3   5   9      863.21      924.91     17.45 o 
   4   5   9      743.11      681.11     15.14 o 
   5   5   9        2.84        0.72      2.19 o 
   6   5   9       23.63       20.04      2.92 o 
   7   5   9      320.01      344.75     11.17 o 
   8   5   9      149.75      118.01      6.56 o 
   9   5   9       16.52       10.65      1.65 o 
  10   5   9      279.06      281.09      7.94 o 
  11   5   9        5.96        6.74      1.83 o 
  12   5   9       96.64       81.69      5.59 o 
  13   5   9       35.72       37.19      3.94 o 
  14   5   9       34.84       33.00      3.83 o 
  15   5   9       20.00       15.07      2.40 o 
  16   5   9       44.26       45.16      3.72 o 
  17   5   9        8.19        7.50      1.64 o 
  18   5   9       12.17       12.77      2.19 o 
   0   6   9       20.44       11.74      2.82 o 
   1   6   9       22.32       34.71      3.05 o 
   2   6   9      166.26      163.71      7.67 o 
   3   6   9        3.67        1.51      1.56 o 
   4   6   9      169.50      159.24      6.52 o 
   5   6   9      181.65      188.57      8.54 o 
   6   6   9       57.64       49.19      4.46 o 
   7   6   9        5.32        1.08      1.25 o 
   8   6   9      892.55      850.11     14.12 o 
   9   6   9       76.67       76.22      4.76 o 
  10   6   9       26.16       26.92      2.75 o 
  11   6   9       22.68       13.49      2.47 o 
  12   6   9      142.21      149.96      7.34 o 
  13   6   9        0.24       -1.82      1.89 o 
  14   6   9       88.49       86.98      5.26 o 
  15   6   9        7.09        4.85      2.22 o 
  16   6   9        8.29        6.60      1.80 o 
  17   6   9        5.91        7.78      2.56 o 
   1   7   9       35.12       34.93      2.42 o 
   2   7   9       26.86       31.28      2.15 o 
   3   7   9        4.37        2.96      1.01 o 
   4   7   9       19.47        8.00      1.28 o 
   5   7   9      584.59      594.51      9.80 o 
   6   7   9        0.25       -0.56      1.95 o 
   7   7   9       56.63       53.60      4.60 o 
   8   7   9        8.84        2.28      1.51 o 
   9   7   9        1.31        1.87      1.40 o 
  10   7   9        1.73        7.37      2.17 o 
  11   7   9       18.84       18.21      3.40 o 
  12   7   9        2.03       -1.59      1.89 o 
  13   7   9       21.24       28.94      4.27 o 
  14   7   9        0.46       -1.61      1.61 o 
  15   7   9        1.04        1.71      1.37 o 
  16   7   9        2.12        0.00      1.71 o 
   0   8   9      179.77      116.50      5.91 o 
   1   8   9      342.50      301.70      6.62 o 
   2   8   9       96.12       85.66      3.86 o 
   3   8   9       54.23       42.72      3.20 o 
   4   8   9      190.57      162.57      6.90 o 
   5   8   9      376.14      334.68      8.56 o 
   6   8   9      271.57      290.43      8.89 o 
   7   8   9        0.30        1.58      1.73 o 
   8   8   9       40.99       32.83      3.50 o 
   9   8   9       42.97       39.50      3.83 o 
  10   8   9       22.34       34.65      3.50 o 
  11   8   9       30.78       33.02      3.81 o 
  12   8   9        6.68        8.54      2.42 o 
  13   8   9        1.87        2.85      1.31 o 
  14   8   9       16.00       21.65      2.42 o 
   1   9   9        7.15        9.17      2.00 o 
   2   9   9        0.20        0.75      1.58 o 
   3   9   9       12.22       13.50      2.59 o 
   4   9   9        1.70        5.90      2.47 o 
   5   9   9       19.59       14.76      3.40 o 
   6   9   9        0.04        2.52      1.61 o 
   7   9   9        0.45        0.90      1.85 o 
   8   9   9        5.23        4.95      1.62 o 
   9   9   9        0.44        1.39      1.23 o 
  10   9   9        0.11        1.31      1.17 o 
  11   9   9       29.66       34.05      3.40 o 
  12   9   9       28.78       48.97      5.12 o 
   0  10   9       58.37       55.26      4.83 o 
   1  10   9        8.18       10.34      1.83 o 
   2  10   9       14.17       17.33      3.00 o 
   3  10   9       12.49       17.18      3.00 o 
   4  10   9        5.58        8.57      2.27 o 
   5  10   9        4.92        3.14      1.31 o 
   6  10   9       17.96       18.14      2.15 o 
   7  10   9       10.45       17.55      2.59 o 
   8  10   9        0.01       -1.28      1.71 o 
   9  10   9        3.73        2.85      1.71 o 
   1  11   9        0.72        2.74      7.25 o 
   2  11   9        8.09       13.72      5.36 o 
   0   0  10     6926.21     6782.29     65.53 o 
   1   0  10       44.41       83.71      4.78 o 
   2   0  10     7935.54     8625.09     41.06 o 
   3   0  10     3432.80     3946.87     28.38 o 
   4   0  10      348.19      325.05      8.52 o 
   5   0  10     4822.83     5462.86     38.40 o 
   6   0  10     6870.92     7958.12     64.77 o 
   7   0  10        2.76       15.37      4.55 o 
   8   0  10      148.72      160.04     12.53 o 
   9   0  10      516.85      529.49     22.80 o 
  10   0  10        1.96        3.99      2.85 o 
  11   0  10      503.06      440.54     22.23 o 
  12   0  10       84.12       98.51     10.82 o 
  13   0  10        5.35        2.53      1.78 o 
  14   0  10       59.72       66.12      6.23 o 
  15   0  10      138.70      151.21      9.26 o 
  16   0  10      138.12      142.95     12.53 o 
  17   0  10       31.59       40.43      6.83 o 
  18   0  10       29.43       29.04      5.69 o 
  19   0  10        0.26        1.71      2.28 o 
  20   0  10        1.34       -1.14      1.71 o 
   1   1  10      765.33      873.88     10.24 o 
   2   1  10       91.96       94.83      2.93 o 
   3   1  10      235.28      224.18      4.83 o 
   4   1  10     1454.92     1735.67     21.27 o 
   5   1  10       63.37       65.28      3.46 o 
   6   1  10      553.04      580.56     15.11 o 
   7   1  10       89.91       87.75      6.04 o 
   8   1  10     2267.70     2441.11     32.29 o 
   9   1  10      590.35      623.79     13.77 o 
  10   1  10       42.40       43.58      5.02 o 
  11   1  10      168.49      185.60     10.26 o 
  12   1  10       25.32       24.43      4.21 o 
  13   1  10       42.46       34.69      3.18 o 
  14   1  10        1.80        3.64      1.52 o 
  15   1  10      122.84      124.53      7.01 o 
  16   1  10      161.95      169.43      9.64 o 
  17   1  10       17.71       17.72      3.22 o 
  18   1  10       12.13       10.82      2.82 o 
  19   1  10        2.56        2.85      3.13 o 
  20   1  10        0.16        1.14      1.71 o 
   0   2  10     1318.30     1547.19     18.22 o 
   1   2  10      416.10      410.20      7.32 o 
   2   2  10       89.77      111.77      3.55 o 
   3   2  10       22.04       21.13      1.58 o 
   4   2  10      155.74      176.96      6.56 o 
   5   2  10     1933.83     2102.44     22.99 o 
   6   2  10       66.72       45.76      4.62 o 
   7   2  10      225.84      284.59     11.26 o 
   8   2  10     1561.82     1715.82     28.24 o 
   9   2  10        0.38       -1.51      1.51 o 
  10   2  10       13.70       15.20      3.40 o 
  11   2  10       65.99       48.65      5.98 o 
  12   2  10      592.94      552.42     12.52 o 
  13   2  10       67.38       69.24      5.36 o 
  14   2  10       43.47       48.94      4.48 o 
  15   2  10      193.51      174.29     14.24 o 
  16   2  10        0.06        0.00      2.85 o 
  17   2  10        0.02        1.14      3.42 o 
  18   2  10       10.73       16.51      4.55 o 
  19   2  10        3.96        4.55      2.28 o 
  20   2  10        2.13        2.85      1.21 o 
   1   3  10     2659.97     2640.53     17.95 o 
   2   3  10        9.81       16.05      1.70 o 
   3   3  10      511.27      477.87      9.47 o 
   4   3  10     1395.99     1360.25     18.75 o 
   5   3  10      112.30      112.78      5.69 o 
   6   3  10       28.69       16.95      2.59 o 
   7   3  10       12.38       15.74      3.00 o 
   8   3  10       24.68       26.90      3.97 o 
   9   3  10        4.89        6.44      2.59 o 
  10   3  10     1016.28      921.82     35.37 o 
  11   3  10      179.68      164.07      7.88 o 
  12   3  10      162.28      163.71      8.00 o 
  13   3  10      130.29      118.97      8.65 o 
  14   3  10        4.66        7.48      3.42 o 
  15   3  10        6.77       10.25      4.55 o 
  16   3  10        7.34       11.39      4.55 o 
  17   3  10        6.50        4.55      3.42 o 
  18   3  10       38.20       36.66      4.27 o 
  19   3  10       45.44       44.79      5.41 o 
   0   4  10      384.63      450.31     13.70 o 
   1   4  10     1478.22     1618.94     18.34 o 
   2   4  10       88.28       88.03      5.03 o 
   3   4  10      417.48      505.41     12.39 o 
   4   4  10       21.85       20.88      2.84 o 
   5   4  10       67.75      100.16      5.78 o 
   6   4  10       28.19       20.52      2.92 o 
   7   4  10       15.07        6.26      1.74 o 
   8   4  10       81.77       59.88      5.64 o 
   9   4  10        2.56        6.44      2.17 o 
  10   4  10       28.63       22.16      3.81 o 
  11   4  10        4.30        2.01      1.73 o 
  12   4  10       26.21       25.37      4.03 o 
  13   4  10      174.39      181.04     10.26 o 
  14   4  10       56.51       67.76      9.11 o 
  15   4  10       59.45       55.23      7.97 o 
  16   4  10       23.47       25.55      3.81 o 
  17   4  10       32.00       36.70      4.21 o 
  18   4  10        0.46        0.57      1.37 o 
   1   5  10       78.26       67.08      4.26 o 
   2   5  10      115.45      122.33      5.50 o 
   3   5  10      155.12      145.59      7.12 o 
   4   5  10      289.43      274.34      9.96 o 
   5   5  10       59.05       54.61      4.68 o 
   6   5  10       25.08       34.89      3.68 o 
   7   5  10      402.50      447.56     12.82 o 
   8   5  10        0.95        0.85      1.61 o 
   9   5  10       23.22       18.50      2.23 o 
  10   5  10        0.10       -1.17      1.17 o 
  11   5  10       11.22       12.20      2.12 o 
  12   5  10      295.65      292.92     10.51 o 
  13   5  10        0.69        1.43      2.35 o 
  14   5  10        3.58        3.48      1.80 o 
  15   5  10        6.39        5.73      1.87 o 
  16   5  10        0.05        0.67      1.23 o 
  17   5  10        0.13        2.09      1.78 o 
  18   5  10        5.89        6.83      2.28 o 
   0   6  10      126.99      126.36      8.25 o 
   1   6  10      194.61      207.14      7.38 o 
   2   6  10        2.20        1.33      1.64 o 
   3   6  10      231.68      233.91      8.11 o 
   4   6  10      341.76      294.42      9.11 o 
   5   6  10      119.77      121.49      6.04 o 
   6   6  10      206.39      206.08      6.85 o 
   7   6  10       90.08       97.33      5.40 o 
   8   6  10      124.93      101.92      4.94 o 
   9   6  10      449.35      459.49     11.54 o 
  10   6  10       21.59       14.95      2.01 o 
  11   6  10       56.44       51.22      4.38 o 
  12   6  10       71.78       67.16      4.81 o 
  13   6  10       59.94       59.76      4.48 o 
  14   6  10       11.56       10.71      2.00 o 
  15   6  10        0.27       -0.80      1.17 o 
  16   6  10       15.14       13.56      1.85 o 
  17   6  10        5.06        3.99      1.71 o 
   1   7  10        0.04        0.12      0.97 o 
   2   7  10       37.27       40.61      2.70 o 
   3   7  10       32.34       38.23      2.45 o 
   4   7  10       55.65       51.41      3.01 o 
   5   7  10        1.50       -0.02      1.18 o 
   6   7  10       24.82       22.55      2.63 o 
   7   7  10       56.23       54.50      5.64 o 
   8   7  10       68.46       61.40      4.79 o 
   9   7  10        0.08       -0.38      1.26 o 
  10   7  10      209.28      213.79      7.33 o 
  11   7  10       27.37       30.12      3.74 o 
  12   7  10        1.20        2.53      2.28 o 
  13   7  10        1.51       -0.28      1.61 o 
  14   7  10       21.42       21.13      2.82 o 
  15   7  10        0.07       -1.37      1.37 o 
   0   8  10      251.12      238.21      8.33 o 
   1   8  10       34.89       33.66      2.28 o 
   2   8  10       39.03       36.45      2.82 o 
   3   8  10        5.56        3.06      1.53 o 
   4   8  10       62.67       67.62      4.41 o 
   5   8  10       15.43       12.22      2.71 o 
   6   8  10       16.90       17.05      2.96 o 
   7   8  10       28.83       21.05      2.49 o 
   8   8  10       70.40       64.70      4.79 o 
   9   8  10       25.69       27.30      3.17 o 
  10   8  10        0.66        0.08      1.40 o 
  11   8  10        8.66       14.13      3.99 o 
  12   8  10       22.52       19.55      2.25 o 
  13   8  10        0.57        2.66      0.99 o 
   1   9  10       59.67       55.81      3.89 o 
   2   9  10       75.01       80.06      5.47 o 
   3   9  10        0.06        2.08      1.77 o 
   4   9  10        4.01        6.36      4.18 o 
   5   9  10       19.43       23.30      4.17 o 
   6   9  10        2.38       -1.19      1.56 o 
   7   9  10        0.44        2.44      1.56 o 
   8   9  10        5.30        8.97      1.84 o 
   9   9  10       75.06       98.96      4.68 o 
  10   9  10       15.86       17.31      2.07 o 
  11   9  10       12.62       24.48      3.99 o 
   0  10  10       35.31       41.57     27.90 o 
   1  10  10       19.56       30.54      9.04 o 
   2  10  10       14.37       21.02      9.45 o 
   3  10  10       54.71       87.76     26.29 o 
   4  10  10       19.05       21.87      6.25 o 
   5  10  10        4.92        4.48      4.29 o 
   6  10  10       11.47       13.46      2.37 o 
   7  10  10        9.18        5.88      1.78 o 
   8  10  10       17.60       25.62      3.99 o 
   1   1  11      187.33      168.38      4.36 o 
   2   1  11      124.65      133.55      3.90 o 
   3   1  11      895.87      943.33     10.47 o 
   4   1  11       72.94       59.18      2.71 o 
   5   1  11      155.30      182.87      4.90 o 
   6   1  11       96.60      100.75      4.56 o 
   7   1  11      394.19      392.41     10.74 o 
   8   1  11        3.88        2.81      1.74 o 
   9   1  11     1409.11     1415.85     27.25 o 
  10   1  11       36.62       28.70      4.21 o 
  11   1  11       38.66       35.24      4.62 o 
  12   1  11        4.18        6.35      1.92 o 
  13   1  11        8.51        9.22      2.25 o 
  14   1  11      373.69      339.83      9.95 o 
  15   1  11        3.53        6.44      2.59 o 
  16   1  11       60.47       56.92      7.97 o 
  17   1  11       17.76       27.17      3.81 o 
  18   1  11       13.70       14.51      2.73 o 
  19   1  11        4.36        2.11      1.37 o 
   0   2  11       30.41       22.38      2.40 o 
   1   2  11     1551.15     1664.80     16.91 o 
   2   2  11        5.07        3.76      1.05 o 
   3   2  11      133.49      107.67      3.69 o 
   4   2  11       19.17       11.55      3.26 o 
   5   2  11        0.06        0.79      1.51 o 
   6   2  11      326.24      326.47     12.49 o 
   7   2  11      523.04      555.98     17.10 o 
   8   2  11       93.66       91.41      7.04 o 
   9   2  11       46.38       65.30      6.00 o 
  10   2  11       12.32       11.01      3.00 o 
  11   2  11      114.16      102.20      6.23 o 
  12   2  11      124.03      110.89      6.65 o 
  13   2  11       39.26       41.78      4.25 o 
  14   2  11       10.23        9.55      3.92 o 
  15   2  11      117.90      126.99     11.96 o 
  16   2  11       68.21       66.05      8.54 o 
  17   2  11        0.29       -1.71      2.85 o 
  18   2  11        8.14        6.83      2.85 o 
  19   2  11        1.03        0.00      1.71 o 
   1   3  11      640.94      645.18      9.34 o 
   2   3  11      344.01      285.50      6.77 o 
   3   3  11        9.58        6.31      1.55 o 
   4   3  11        2.29        4.39      1.73 o 
   5   3  11       66.29       76.27      4.91 o 
   6   3  11      383.28      422.54     11.50 o 
   7   3  11      162.43      148.10      8.86 o 
   8   3  11       51.84       46.07      5.42 o 
   9   3  11      294.28      313.56     13.09 o 
  10   3  11     1582.48     1670.78     31.06 o 
  11   3  11      100.99      106.35      6.46 o 
  12   3  11       71.35       73.93      5.47 o 
  13   3  11      153.67      151.42      9.46 o 
  14   3  11      143.82      148.64     13.10 o 
  15   3  11       40.43       30.75      6.26 o 
  16   3  11       98.30      110.48     10.82 o 
  17   3  11       17.90       14.23      4.56 o 
  18   3  11        3.93        1.14      2.85 o 
  19   3  11       21.61       18.38      3.99 o 
   0   4  11     1207.78     1073.85     21.79 o 
   1   4  11      233.41      185.17      6.55 o 
   2   4  11       16.32       19.50      2.73 o 
   3   4  11      159.38      177.60      7.67 o 
   4   4  11       23.23       18.87      2.96 o 
   5   4  11       36.66       38.53      3.83 o 
   6   4  11      238.37      224.07      8.87 o 
   7   4  11      135.29      150.79      7.34 o 
   8   4  11        4.02        4.93      3.13 o 
   9   4  11      120.15      110.92      6.53 o 
  10   4  11       50.36       67.76      6.44 o 
  11   4  11       24.72       32.40      4.62 o 
  12   4  11        5.64        9.60      3.00 o 
  13   4  11      188.18      199.91     15.38 o 
  14   4  11      106.99      123.01     11.96 o 
  15   4  11       85.92       71.68      6.23 o 
  16   4  11      125.30      133.47      7.84 o 
  17   4  11       87.65      102.33      6.23 o 
  18   4  11       11.82       18.68      2.59 o 
   1   5  11       78.64       73.49      4.54 o 
   2   5  11      158.78      120.37      6.68 o 
   3   5  11        8.24        7.84      2.25 o 
   4   5  11     1241.95     1337.42     21.96 o 
   5   5  11      701.61      706.50     16.24 o 
   6   5  11       65.36       50.80      4.58 o 
   7   5  11        1.44        1.11      1.58 o 
   8   5  11      452.00      483.41     10.11 o 
   9   5  11       59.16       77.86      4.18 o 
  10   5  11        0.90        2.98      1.51 o 
  11   5  11      193.87      195.98      7.40 o 
  12   5  11       16.67       15.39      2.63 o 
  13   5  11       55.30       53.71      4.35 o 
  14   5  11        0.81        2.61      2.32 o 
  15   5  11        3.30        4.66      2.19 o 
  16   5  11        0.72        5.00      1.78 o 
  17   5  11       78.05       89.13      5.23 o 
   0   6  11       47.78       45.22      5.42 o 
   1   6  11       10.73       12.81      2.28 o 
   2   6  11       45.52       49.15      4.38 o 
   3   6  11       13.15        7.57      2.13 o 
   4   6  11      192.54      187.99      5.56 o 
   5   6  11      138.40      133.84      4.67 o 
   6   6  11        7.44        6.15      1.47 o 
   7   6  11        0.71        1.14      1.38 o 
   8   6  11       19.42       20.65      2.67 o 
   9   6  11       17.35       15.17      2.69 o 
  10   6  11       27.02       23.52      3.02 o 
  11   6  11        1.14        4.07      1.99 o 
  12   6  11       10.44       14.58      2.51 o 
  13   6  11        3.37        2.63      2.10 o 
  14   6  11        0.06       -1.23      1.23 o 
  15   6  11       38.97       47.99      3.17 o 
  16   6  11        2.76        3.42      1.21 o 
   1   7  11       10.25       12.55      1.65 o 
   2   7  11      378.09      317.40      7.35 o 
   3   7  11       13.11        8.77      1.39 o 
   4   7  11       73.07       58.98      3.47 o 
   5   7  11        1.68        0.21      1.27 o 
   6   7  11       23.39       28.56      2.99 o 
   7   7  11       85.47       96.62     12.53 o 
   8   7  11       13.64       14.83      2.55 o 
   9   7  11      167.88      179.73      6.76 o 
  10   7  11        0.47       -0.16      1.30 o 
  11   7  11        7.06       10.61      2.17 o 
  12   7  11        2.27        2.02      1.68 o 
  13   7  11        0.46        2.28      0.99 o 
  14   7  11       15.79       15.94      2.42 o 
  15   7  11        1.19        2.28      1.71 o 
   0   8  11        3.68        5.65      1.97 o 
   1   8  11      120.22       96.89      4.45 o 
   2   8  11       43.44       41.62      3.31 o 
   3   8  11        0.53        3.13      2.02 o 
   4   8  11        8.00        9.26      2.23 o 
   5   8  11       34.60       29.86      4.36 o 
   6   8  11        3.93        3.16      1.72 o 
   7   8  11       23.62       19.32      2.26 o 
   8   8  11       13.12        7.56      1.97 o 
   9   8  11       19.88       20.56      2.25 o 
  10   8  11        3.31        4.88      1.40 o 
  11   8  11        4.41        5.47      1.51 o 
  12   8  11        2.50        3.11      1.07 o 
   1   9  11        0.85       -0.29      1.40 o 
   2   9  11        0.85       -0.47      1.76 o 
   3   9  11       49.10       42.67      5.02 o 
   4   9  11        1.62        2.57      1.95 o 
   5   9  11       16.79       16.09      2.85 o 
   6   9  11        8.81        4.47      1.60 o 
   7   9  11        4.95        4.63      1.99 o 
   8   9  11        5.89        4.46      1.74 o 
   9   9  11       35.41       34.94      3.40 o 
  10   9  11        4.82        6.26      1.61 o 
   0  10  11       11.83        6.07      4.55 o 
   1  10  11       28.11       31.72      8.90 o 
   2  10  11       22.07       26.75      4.20 o 
   3  10  11        5.42        9.81      3.65 o 
   4  10  11        2.93        1.89      1.58 o 
   5  10  11        7.26        7.72      1.74 o 
   6  10  11        0.03        0.37      1.30 o 
   7  10  11        2.27        3.74      1.37 o 
   0   0  12     2629.08     2926.00     48.12 o 
   1   0  12     1607.78     1751.67     40.86 o 
   2   0  12      367.14      364.83      9.40 o 
   3   0  12      234.35      230.40      9.24 o 
   4   0  12       47.76       24.77      3.22 o 
   5   0  12       96.73      112.07      6.85 o 
   6   0  12        4.07       10.25      2.82 o 
   7   0  12       58.90       37.58      6.26 o 
   8   0  12      259.07      270.58     17.09 o 
   9   0  12        0.35        3.99      3.42 o 
  10   0  12       12.39       11.39      4.55 o 
  11   0  12        2.57        4.55      2.85 o 
  12   0  12       12.52       19.14      4.84 o 
  13   0  12        0.03       -2.32      2.32 o 
  14   0  12      107.20      100.83      7.44 o 
  15   0  12       57.11       58.08      7.97 o 
  16   0  12      144.26      165.73     12.53 o 
  17   0  12      124.54      129.85     10.82 o 
  18   0  12       21.76       17.65      3.99 o 
  19   0  12       17.96       15.94      3.42 o 
   1   1  12      118.65      112.93      4.26 o 
   2   1  12     1119.99     1137.77     13.25 o 
   3   1  12      272.67      268.31      5.88 o 
   4   1  12        3.09        9.49      1.53 o 
   5   1  12      254.01      268.44      6.12 o 
   6   1  12        1.41        2.13      1.48 o 
   7   1  12        0.17       -0.88      1.23 o 
   8   1  12      266.97      261.08      9.29 o 
   9   1  12      147.24      164.60      9.67 o 
  10   1  12        7.06        7.52      2.84 o 
  11   1  12       95.77       88.62      5.90 o 
  12   1  12        0.04       -1.03      1.92 o 
  13   1  12        7.05        2.04      1.73 o 
  14   1  12       13.75       10.82      3.99 o 
  15   1  12       25.82       24.48      5.69 o 
  16   1  12        5.50        8.54      3.42 o 
  17   1  12       13.20       11.39      3.42 o 
  18   1  12        5.07        5.12      2.85 o 
  19   1  12        0.01       -1.14      1.71 o 
   0   2  12     1733.95     1760.59     21.38 o 
   1   2  12        1.66        3.88      1.21 o 
   2   2  12      360.90      357.08      6.96 o 
   3   2  12       52.11       42.98      2.75 o 
   4   2  12        1.68        3.13      1.42 o 
   5   2  12      259.83      253.60      8.87 o 
   6   2  12        2.16        0.00      1.61 o 
   7   2  12      253.14      207.24     10.47 o 
   8   2  12        2.48        0.66      1.80 o 
   9   2  12      263.90      240.63      9.40 o 
  10   2  12        0.46        1.38      1.40 o 
  11   2  12       58.98       49.36      4.48 o 
  12   2  12      219.19      194.59      8.87 o 
  13   2  12      301.28      289.90     13.09 o 
  14   2  12      104.31      103.07     10.82 o 
  15   2  12       10.47       11.96      4.55 o 
  16   2  12        2.68        6.26      3.42 o 
  17   2  12        0.55        2.28      2.85 o 
  18   2  12        1.11        1.14      2.28 o 
  19   2  12       12.50        8.73      3.42 o 
   1   3  12       99.32      125.10      4.30 o 
   2   3  12      648.18      591.42      9.17 o 
   3   3  12      182.13      192.40      6.71 o 
   4   3  12        0.51        2.75      1.73 o 
   5   3  12       25.25       27.38      3.25 o 
   6   3  12       39.73       44.25      4.13 o 
   7   3  12      718.51      638.31     18.74 o 
   8   3  12      463.86      509.11     17.12 o 
   9   3  12      223.33      234.68     11.66 o 
  10   3  12      450.45      527.69     17.50 o 
  11   3  12       35.97       39.52      3.70 o 
  12   3  12        7.90        9.01      2.13 o 
  13   3  12        0.84        5.12      3.99 o 
  14   3  12        6.69        5.12      3.99 o 
  15   3  12        0.39       -0.57      3.42 o 
  16   3  12        4.52        2.85      3.42 o 
  17   3  12        4.51        3.13      2.01 o 
  18   3  12       21.84       21.31      2.82 o 
   0   4  12       10.94        9.57      3.42 o 
   1   4  12       36.47       17.55      2.41 o 
   2   4  12       26.50       27.78      3.39 o 
   3   4  12      129.21       95.31      5.90 o 
   4   4  12      601.88      584.03     14.36 o 
   5   4  12      137.66      130.27      7.01 o 
   6   4  12      291.89      286.23     10.29 o 
   7   4  12        0.20        0.57      4.27 o 
   8   4  12      293.31      324.69     18.23 o 
   9   4  12      210.57      195.95      8.63 o 
  10   4  12      215.49      217.93     11.66 o 
  11   4  12       44.75       43.05      5.69 o 
  12   4  12       14.31       10.82      4.55 o 
  13   4  12       13.53       16.69      3.56 o 
  14   4  12       15.90       18.03      3.56 o 
  15   4  12       43.16       36.45      4.43 o 
  16   4  12        0.01        3.36      2.19 o 
  17   4  12        0.80        3.99      2.85 o 
  18   4  12        0.04        0.46      1.99 o 
   1   5  12      736.98      775.10     14.47 o 
   2   5  12      512.58      588.24     14.81 o 
   3   5  12      688.94      627.75     15.36 o 
   4   5  12      220.65      253.14      9.85 o 
   5   5  12       20.26       25.73      3.39 o 
   6   5  12      132.37      162.70      7.98 o 
   7   5  12        5.20        9.51      1.65 o 
   8   5  12      494.75      514.72     13.78 o 
   9   5  12      529.74      543.94     17.90 o 
  10   5  12       18.30       14.76      3.40 o 
  11   5  12       17.47       11.92      3.15 o 
  12   5  12        1.78        5.69      2.73 o 
  13   5  12       26.55       28.48      4.21 o 
  14   5  12       28.21       25.37      4.03 o 
  15   5  12      197.70      208.55      9.26 o 
  16   5  12        0.04        3.99      2.85 o 
  17   5  12        1.08        4.88      1.71 o 
   0   6  12       16.27       21.77      2.77 o 
   1   6  12        1.65        1.51      1.07 o 
   2   6  12       57.30       51.81      3.07 o 
   3   6  12        1.91        0.04      1.17 o 
   4   6  12       17.38       18.11      1.87 o 
   5   6  12       72.18       69.90      3.37 o 
   6   6  12        0.18        1.12      2.22 o 
   7   6  12       99.62       94.09      6.13 o 
   8   6  12       41.77       46.27      3.68 o 
   9   6  12       16.63       16.51      3.22 o 
  10   6  12       13.22       13.30      2.40 o 
  11   6  12       91.48      105.12      5.90 o 
  12   6  12        2.05        6.53      1.73 o 
  13   6  12        0.36        0.00      1.61 o 
  14   6  12       53.92       67.74      7.69 o 
  15   6  12        0.05       -0.16      1.37 o 
  16   6  12       14.10       10.82      2.85 o 
   1   7  12       40.48       28.85      2.55 o 
   2   7  12      111.32       95.66      4.94 o 
   3   7  12        1.57        1.85      1.28 o 
   4   7  12      197.68      166.70      5.68 o 
   5   7  12      280.69      302.83      8.25 o 
   6   7  12        8.71        6.78      1.70 o 
   7   7  12      233.79      230.33     28.48 o 
   8   7  12        3.70        4.74      3.18 o 
   9   7  12        0.02        2.52      1.33 o 
  10   7  12        6.81       10.54      1.67 o 
  11   7  12        1.60        0.68      1.90 o 
  12   7  12        1.58        3.25      1.23 o 
  13   7  12       11.97       19.45      2.17 o 
  14   7  12       19.61       18.22      3.42 o 
   0   8  12       14.55        7.51      1.92 o 
   1   8  12       72.08       58.50      3.66 o 
   2   8  12        0.02        1.48      2.03 o 
   3   8  12       48.91       46.60      3.77 o 
   4   8  12        2.81        1.54      1.49 o 
   5   8  12      119.99      122.41      8.25 o 
   6   8  12       18.01       19.53      3.33 o 
   7   8  12        2.06        5.12      1.99 o 
   8   8  12        5.20        6.79      2.37 o 
   9   8  12       26.85       28.24      2.92 o 
  10   8  12        3.17        2.76      1.63 o 
  11   8  12       14.14       14.19      2.28 o 
  12   8  12        1.37        3.42      2.28 o 
   1   9  12       34.11       32.86      7.81 o 
   2   9  12        3.89        0.84      2.75 o 
   3   9  12        0.00        3.05      2.22 o 
   4   9  12        0.01       -1.12      3.62 o 
   5   9  12        2.57        3.48      2.78 o 
   6   9  12        0.01        1.00      1.60 o 
   7   9  12        2.53        3.62      1.79 o 
   8   9  12       11.79        7.11      1.75 o 
   9   9  12        0.13        0.28      1.21 o 
   0  10  12        7.44       10.82      2.77 o 
   1  10  12        0.06       -0.90      1.68 o 
   2  10  12       11.96       16.20      3.18 o 
   3  10  12        0.00        0.19      2.19 o 
   4  10  12       16.14       19.86      2.59 o 
   5  10  12       12.69       12.07      2.71 o 
   6  10  12        4.59        7.40      2.28 o 
   1   1  13       34.41       36.98      3.50 o 
   2   1  13      283.44      328.25      7.48 o 
   3   1  13      292.66      355.04      7.93 o 
   4   1  13      110.69      137.24      4.53 o 
   5   1  13      279.18      330.23      7.21 o 
   6   1  13       39.67       47.10      3.48 o 
   7   1  13       10.46       16.70      2.59 o 
   8   1  13      246.42      246.40     11.96 o 
   9   1  13       36.21       39.34      6.26 o 
  10   1  13      238.83      236.62     11.88 o 
  11   1  13      186.23      163.67      8.00 o 
  12   1  13       27.37       28.90      3.39 o 
  13   1  13       18.08       27.70      6.83 o 
  14   1  13       44.26       34.16      6.83 o 
  15   1  13       32.27       30.18      5.69 o 
  16   1  13        3.22        2.28      2.85 o 
  17   1  13       23.31       26.76      5.12 o 
  18   1  13        0.59       -2.28      2.28 o 
   0   2  13      693.57      747.52     14.66 o 
   1   2  13      299.51      285.75      6.50 o 
   2   2  13       80.09       97.34      4.27 o 
   3   2  13       91.02       96.46      4.27 o 
   4   2  13        0.15        1.31      2.11 o 
   5   2  13      180.42      233.71      7.46 o 
   6   2  13       18.31       14.84      2.69 o 
   7   2  13       53.79       53.81      4.58 o 
   8   2  13      262.07      267.49      9.96 o 
   9   2  13      103.20       97.23      6.09 o 
  10   2  13       26.70       26.80      3.39 o 
  11   2  13      110.39       97.52      6.25 o 
  12   2  13       98.43       90.51      6.13 o 
  13   2  13        0.00        0.57      2.85 o 
  14   2  13      129.32      117.89     11.39 o 
  15   2  13        0.44        0.57      2.28 o 
  16   2  13        8.82        5.69      2.85 o 
  17   2  13        1.53        2.85      2.85 o 
  18   2  13        1.26        1.22      1.37 o 
   1   3  13      689.75      719.45     10.58 o 
   2   3  13       20.05       32.41      2.58 o 
   3   3  13       29.00       25.84      3.94 o 
   4   3  13       11.52       12.92      3.13 o 
   5   3  13      367.02      375.96     11.60 o 
   6   3  13       40.01       52.67      8.54 o 
   7   3  13       74.59       80.85     14.81 o 
   8   3  13      808.58      848.41     22.18 o 
   9   3  13      169.66      190.71      8.45 o 
  10   3  13       54.62       58.29      4.91 o 
  11   3  13      172.37      154.58      8.00 o 
  12   3  13      165.22      159.66      8.00 o 
  13   3  13      122.60      123.01     11.96 o 
  14   3  13       19.39       21.07      5.69 o 
  15   3  13        5.97        1.71      2.85 o 
  16   3  13       60.76       70.00      6.55 o 
  17   3  13        2.15        1.33      3.70 o 
  18   3  13       22.18       16.94      5.12 o 
   0   4  13      500.03      531.08     16.52 o 
   1   4  13       78.95       88.48      4.88 o 
   2   4  13        0.43        1.64      1.73 o 
   3   4  13      129.19      131.73      7.12 o 
   4   4  13      141.48      141.33      7.45 o 
   5   4  13      622.80      683.88     16.12 o 
   6   4  13     1036.17     1149.89     31.10 o 
   7   4  13      169.45      148.95      9.02 o 
   8   4  13       36.59       29.50      3.54 o 
   9   4  13      518.29      521.02     12.37 o 
  10   4  13        3.80        4.65      2.57 o 
  11   4  13        1.12        3.25      1.43 o 
  12   4  13       39.74       49.19      5.42 o 
  13   4  13       16.18        8.02      2.59 o 
  14   4  13       19.01       19.12      3.40 o 
  15   4  13       17.44       20.46      3.70 o 
  16   4  13       32.44       30.66      3.81 o 
  17   4  13        0.08       -0.57      1.99 o 
   1   5  13       93.31       90.54      5.51 o 
   2   5  13        2.19        2.54      3.99 o 
   3   5  13       84.49       89.66      6.02 o 
   4   5  13        9.85        8.47      2.38 o 
   5   5  13       29.85       22.81      2.90 o 
   6   5  13      219.64      249.50      8.59 o 
   7   5  13       13.02       13.46      1.99 o 
   8   5  13        0.40       -0.30      2.75 o 
   9   5  13      167.90      138.21      8.86 o 
  10   5  13      137.59      137.55     46.70 o 
  11   5  13       20.21       19.43      3.62 o 
  12   5  13       27.91       32.58      4.84 o 
  13   5  13       11.84       17.10      3.22 o 
  14   5  13        1.38        6.83      2.82 o 
  15   5  13       56.23       54.31      4.62 o 
  16   5  13        6.43        7.29      2.28 o 
   0   6  13      101.75      111.78      6.79 o 
   1   6  13        0.99        1.39      2.43 o 
   2   6  13        4.34        3.13      1.69 o 
   3   6  13        0.02       -1.35      1.35 o 
   4   6  13        0.54       -1.22      1.22 o 
   5   6  13       91.37      111.10      5.82 o 
   6   6  13      424.06      436.32     11.09 o 
   7   6  13       59.45       65.19      4.18 o 
   8   6  13       94.27       97.90     10.82 o 
   9   6  13        1.81        2.41      3.42 o 
  10   6  13        4.96        3.55      2.71 o 
  11   6  13        2.64        1.08      1.78 o 
  12   6  13       20.62       14.92      2.85 o 
  13   6  13       21.80       23.61      3.40 o 
  14   6  13        1.19        3.42      1.61 o 
  15   6  13        0.40       -0.85      1.21 o 
   1   7  13       94.84       98.48      5.55 o 
   2   7  13       26.16       14.19      4.90 o 
   3   7  13      358.71      334.60     14.10 o 
   4   7  13      124.70      120.73      8.46 o 
   5   7  13        1.14        4.80      1.83 o 
   6   7  13       13.65       17.51      2.92 o 
   7   7  13       28.91       20.60      2.80 o 
   8   7  13       19.99        9.75      3.74 o 
   9   7  13        0.92        1.73      1.12 o 
  10   7  13       12.67       17.35      2.05 o 
  11   7  13        2.94        3.17      1.26 o 
  12   7  13        3.79        6.55      2.01 o 
  13   7  13       11.82        8.54      1.61 o 
   0   8  13       10.76        4.04      3.99 o 
   1   8  13        1.33       -0.61      1.36 o 
   2   8  13        3.28        2.74      1.56 o 
   3   8  13        8.99       11.21      2.20 o 
   4   8  13        2.64        2.25      1.97 o 
   5   8  13       12.41       10.02      2.76 o 
   6   8  13       14.26       11.50      2.37 o 
   7   8  13        7.17        6.05      2.15 o 
   8   8  13       15.28       15.29      2.15 o 
   9   8  13        2.38        0.48      1.63 o 
  10   8  13        0.06        0.28      1.21 o 
  11   8  13        6.37        3.42      1.71 o 
   1   9  13        9.97       12.11      3.22 o 
   2   9  13        5.77        9.54      3.24 o 
   3   9  13       43.83       53.93      6.19 o 
   4   9  13       82.47       87.70      8.59 o 
   5   9  13        4.59        4.52      1.75 o 
   6   9  13        6.13        6.14      2.92 o 
   7   9  13        8.60       10.25      2.01 o 
   8   9  13        7.38        8.72      1.78 o 
   0  10  13       12.29        9.68      9.11 o 
   1  10  13       10.94       15.50      7.78 o 
   2  10  13        0.00        2.86      1.12 o 
   3  10  13        1.10        0.06      1.19 o 
   0   0  14     3644.11     3694.99     59.09 o 
   1   0  14       38.13       43.28      4.83 o 
   2   0  14      186.62      186.04      9.46 o 
   3   0  14      134.67      165.01      7.22 o 
   4   0  14       10.07       11.67      2.25 o 
   5   0  14       13.38       13.55      2.25 o 
   6   0  14       71.03       81.59      6.83 o 
   7   0  14        0.26        0.57      2.28 o 
   8   0  14      385.53      369.80     14.50 o 
   9   0  14       62.41       68.90      9.11 o 
  10   0  14       44.67       43.44      6.86 o 
  11   0  14      135.34      148.17     30.18 o 
  14   0  14       91.57      105.35     10.25 o 
  15   0  14        3.51        1.14      2.28 o 
  16   0  14        0.00        1.71      2.28 o 
  17   0  14        0.00       -0.57      1.71 o 
   1   1  14      196.91      204.07      7.12 o 
   2   1  14      364.43      341.18      8.03 o 
   3   1  14      111.95      112.67      5.19 o 
   4   1  14       62.58       88.60      4.11 o 
   5   1  14        0.32        0.87      1.18 o 
   6   1  14        0.11       -1.01      1.51 o 
   7   1  14       80.88       85.04      5.59 o 
   8   1  14       12.17       15.89      3.40 o 
   9   1  14      157.31      136.38      9.05 o 
  10   1  14       11.28        8.15      2.28 o 
  11   1  14       14.95       12.25      3.22 o 
  12   1  14        9.80        7.56      2.19 o 
  13   1  14       20.87       10.25      3.99 o 
  14   1  14       43.52       43.27      6.83 o 
  15   1  14        2.86       -0.57      2.85 o 
  16   1  14        3.42        9.68      3.99 o 
  17   1  14       17.83       17.08      3.99 o 
  18   1  14        0.03        1.71      1.14 o 
   0   2  14       79.54       98.69      5.80 o 
   1   2  14       36.50       33.20      2.66 o 
   2   2  14        1.58        2.68      1.50 o 
   3   2  14        2.75        1.83      1.13 o 
   4   2  14       29.04       28.48      3.29 o 
   5   2  14        1.15        2.23      1.51 o 
   6   2  14      127.53      144.15      7.23 o 
   7   2  14      220.32      242.73      9.54 o 
   8   2  14        5.74        2.92      1.76 o 
   9   2  14      108.28      107.06      8.05 o 
  10   2  14       35.30       28.21      3.29 o 
  11   2  14       71.26       61.45      5.14 o 
  12   2  14        1.52        1.22      1.73 o 
  13   2  14       92.32       84.28      9.68 o 
  14   2  14        8.63       10.25      3.99 o 
  15   2  14        3.80        7.97      3.99 o 
  16   2  14       45.25       60.93      7.40 o 
  17   2  14       11.55       13.66      3.42 o 
  18   2  14        0.01        0.65      1.42 o 
   1   3  14        6.76       11.22      1.63 o 
   2   3  14       20.05       25.67      2.37 o 
   3   3  14       61.69       61.79      4.73 o 
   4   3  14       32.69       32.90      3.59 o 
   5   3  14       13.52       15.15      2.92 o 
   6   3  14      564.85      547.74     17.73 o 
   7   3  14      121.11      156.50      7.88 o 
   8   3  14        3.74        4.15      1.88 o 
   9   3  14       79.44       66.20      5.05 o 
  10   3  14      289.83      310.85     13.89 o 
  11   3  14       29.64       26.50      4.85 o 
  12   3  14        1.54        1.14      3.42 o 
  13   3  14        0.01        5.12      3.42 o 
  14   3  14       54.55       63.77      8.54 o 
  15   3  14        1.51        2.21      1.78 o 
  16   3  14       34.14       43.09     13.10 o 
  17   3  14        0.07       -1.30      1.37 o 
   0   4  14      454.47      505.79     16.51 o 
   1   4  14     2204.94     2109.86     32.85 o 
   2   4  14      479.06      437.23     12.81 o 
   3   4  14      338.16      276.83     10.37 o 
   4   4  14      111.01      133.37      7.34 o 
   5   4  14      876.35      878.52     20.23 o 
   6   4  14      271.63      266.17      8.64 o 
   7   4  14       20.08       28.18      3.37 o 
   8   4  14       14.66       11.56      2.96 o 
   9   4  14      194.30      209.28     11.28 o 
  10   4  14       30.94       17.54      2.79 o 
  11   4  14       20.08       23.39      3.97 o 
  12   4  14       17.45       15.79      3.40 o 
  13   4  14       14.87        6.78      2.28 o 
  14   4  14       77.29       66.48      7.40 o 
  15   4  14       28.76       27.92      3.42 o 
  16   4  14       12.35       21.20      5.41 o 
  17   4  14        2.18        1.71      1.71 o 
   1   5  14      892.72      845.52     14.23 o 
   2   5  14       14.50       15.50      2.78 o 
   3   5  14        5.64        4.64      2.73 o 
   4   5  14      302.18      288.80      8.40 o 
   5   5  14       21.45       11.87      2.10 o 
   6   5  14      249.01      219.34      9.03 o 
   7   5  14      134.57      135.30      8.83 o 
   8   5  14       49.38       21.07     18.79 o 
   9   5  14       57.33       49.21     21.35 o 
  10   5  14        7.75        5.03      3.51 o 
  11   5  14        0.43       -1.48      1.89 o 
  12   5  14       35.39       39.55      4.56 o 
  13   5  14       86.15      101.60      6.63 o 
  14   5  14      174.56      189.44     18.51 o 
  15   5  14       11.21       12.47      3.99 o 
  16   5  14        0.83        3.42      1.71 o 
   0   6  14       11.04       11.46      2.94 o 
   1   6  14        9.19        8.09      1.74 o 
   2   6  14        6.76        6.34      1.69 o 
   3   6  14       15.35        7.16      1.82 o 
   4   6  14       32.29       27.07      2.80 o 
   5   6  14       49.67       48.77      4.68 o 
   6   6  14       81.76       83.85     10.82 o 
   7   6  14        0.42        2.77      3.30 o 
   8   6  14      109.48      106.12     27.62 o 
   9   6  14        2.64        4.65      2.23 o 
  10   6  14        0.00       -2.21      2.21 o 
  11   6  14        1.32       -1.42      2.01 o 
  12   6  14        4.69        4.11      1.78 o 
  13   6  14        5.80        7.66      2.19 o 
  14   6  14       21.33       28.06      3.00 o 
   1   7  14        7.34        5.99      2.16 o 
   2   7  14        2.85        0.87      1.76 o 
   3   7  14        2.60        6.39      2.52 o 
   4   7  14       16.22       22.16      3.83 o 
   5   7  14       40.97       31.22      4.13 o 
   6   7  14        0.44        1.51      2.25 o 
   7   7  14        0.94       -0.18      1.45 o 
   8   7  14       34.62       29.01      3.64 o 
   9   7  14        2.94        1.82      1.23 o 
  10   7  14        8.25        3.57      1.30 o 
  11   7  14        0.51        0.24      1.37 o 
  12   7  14        1.71        2.77      1.37 o 
   0   8  14        3.38        5.56      2.38 o 
   1   8  14       38.16       38.47      3.26 o 
   2   8  14        2.44        3.60      1.71 o 
   3   8  14       51.16       53.86      4.19 o 
   4   8  14        0.17        0.09      1.76 o 
   5   8  14        0.02        1.19      2.29 o 
   6   8  14       23.55       21.43      2.57 o 
   7   8  14       28.54       28.31      3.40 o 
   8   8  14        6.85        6.23      1.39 o 
   9   8  14        2.69        2.92      1.31 o 
  10   8  14       12.47       10.25      2.85 o 
   1   9  14        9.47        7.68      2.71 o 
   2   9  14        2.38       -2.19      2.19 o 
   3   9  14       13.72       16.10      3.68 o 
   4   9  14        1.49        1.83      1.60 o 
   5   9  14       42.50       54.26      6.26 o 
   6   9  14        0.02        3.49      1.58 o 
   7   9  14       37.44       35.16      3.00 o 
   1   1  15      436.91      461.09     11.04 o 
   2   1  15       31.46       25.55      2.75 o 
   3   1  15      220.99      212.27      6.66 o 
   4   1  15        2.08        4.78      1.62 o 
   5   1  15        5.15       11.91      2.05 o 
   6   1  15       19.80       20.16      2.92 o 
   7   1  15      431.50      467.44     13.15 o 
   8   1  15        4.40        7.71      2.49 o 
   9   1  15       42.17       39.06      3.84 o 
  10   1  15       14.51       10.19      2.83 o 
  11   1  15       66.82       68.11      5.26 o 
  12   1  15       44.85       32.26     11.67 o 
  13   1  15       47.29       56.37      7.40 o 
  14   1  15        2.96        7.40      3.42 o 
  15   1  15        0.47       -2.85      2.85 o 
  16   1  15        2.81        3.99      2.28 o 
  17   1  15        7.04        9.68      2.85 o 
   0   2  15      309.85      302.47     12.68 o 
   1   2  15       20.33       23.23      2.63 o 
   2   2  15      175.70      201.37      6.50 o 
   3   2  15        5.10        4.36      1.24 o 
   4   2  15       80.97       94.58      8.04 o 
   5   2  15        7.39        7.20      2.07 o 
   6   2  15       12.68       10.20      2.59 o 
   7   2  15       19.38       17.40      3.24 o 
   8   2  15       82.52       98.73      9.97 o 
   9   2  15       10.03        9.35      2.68 o 
  10   2  15       34.55       31.10      3.72 o 
  11   2  15       93.21       79.52      6.85 o 
  12   2  15       12.83       10.82      3.99 o 
  13   2  15        3.23        1.71      2.85 o 
  14   2  15       47.35       44.98      6.83 o 
  15   2  15       26.72       26.76      5.12 o 
  16   2  15       15.04       13.41      7.12 o 
  17   2  15        4.44        1.14      1.21 o 
   1   3  15        5.68        1.83      1.36 o 
   2   3  15      205.32      186.28      8.17 o 
   3   3  15       51.62       33.85      3.68 o 
   4   3  15      246.68      251.76      8.25 o 
   5   3  15      396.53      421.96     15.70 o 
   6   3  15       25.65       27.25      3.43 o 
   7   3  15       29.46       28.20      3.59 o 
   8   3  15       34.09       39.29      3.90 o 
   9   3  15        6.82       12.64      3.99 o 
  10   3  15      284.30      268.53     13.10 o 
  11   3  15       39.26       31.67     14.80 o 
  12   3  15        2.64        6.83      3.42 o 
  13   3  15       30.12       21.90      5.69 o 
  14   3  15       83.49       91.05     10.82 o 
  15   3  15        2.42        2.53      1.78 o 
  16   3  15        0.58       -0.41      1.37 o 
  17   3  15        3.33       -1.71      1.71 o 
   0   4  15        2.78       17.34      3.29 o 
   1   4  15     2480.46     2672.60     31.80 o 
   2   4  15      729.85      776.58     21.14 o 
   3   4  15      229.44      230.84      7.26 o 
   4   4  15       53.55       51.45      3.61 o 
   5   4  15     1672.65     1808.26     23.18 o 
   6   4  15      379.41      425.14     12.73 o 
   7   4  15      392.91      426.40     15.91 o 
   8   4  15      228.09      228.06     54.40 o 
   9   4  15       14.53        7.97     14.23 o 
  10   4  15        3.03        9.68      3.99 o 
  11   4  15      181.89      207.33     10.45 o 
  12   4  15       82.52       97.80      9.11 o 
  13   4  15       11.32       11.68      2.73 o 
  14   4  15       49.99       49.32     10.53 o 
  15   4  15        0.91       -0.41      1.37 o 
  16   4  15       17.95       22.49     10.53 o 
   1   5  15       18.09       12.75      2.11 o 
   2   5  15      161.66      184.62      6.66 o 
   3   5  15       44.40       40.65      3.21 o 
   4   5  15        0.21        0.59      2.11 o 
   5   5  15       84.17       67.25      5.51 o 
   6   5  15       91.85      103.78      6.46 o 
   7   5  15        6.51        7.68      3.88 o 
   8   5  15        0.85        1.71     11.96 o 
   9   5  15       44.50       29.04     20.50 o 
  10   5  15       37.44       35.66      4.21 o 
  11   5  15       39.91       43.02      4.62 o 
  12   5  15        3.71        6.52      2.19 o 
  13   5  15        1.17        3.81      5.41 o 
  14   5  15       26.06       19.84      3.70 o 
  15   5  15       22.47       24.48      6.83 o 
   0   6  15      168.78      181.32     21.07 o 
   1   6  15       32.36       25.11      3.25 o 
   2   6  15       21.63       16.03      2.41 o 
   3   6  15        9.86        8.04      1.75 o 
   4   6  15        0.26       -0.99      1.97 o 
   5   6  15       18.53       15.79      4.80 o 
   6   6  15       36.40       28.93      5.49 o 
   7   6  15        1.88       -0.36      2.75 o 
   8   6  15        5.30       -5.69     14.23 o 
   9   6  15        0.16        0.36      4.55 o 
  10   6  15        3.57        2.11      2.78 o 
  11   6  15       15.58       12.45      2.19 o 
  12   6  15        0.87       -0.16      1.37 o 
  13   6  15       16.12       21.61      9.39 o 
  14   6  15        7.24        6.26      2.28 o 
   1   7  15       10.43       10.07      2.88 o 
   2   7  15       24.61       25.29      3.88 o 
   3   7  15       22.43       17.28      3.51 o 
   4   7  15       63.21       79.04     10.17 o 
   5   7  15        1.09        1.07      1.60 o 
   6   7  15       22.02       16.55     11.39 o 
   7   7  15        1.80        2.21      2.24 o 
   8   7  15        3.08        1.95      2.75 o 
   9   7  15        2.58        1.75      1.47 o 
  10   7  15        0.60        0.72      1.07 o 
  11   7  15       26.87       24.84      4.27 o 
  12   7  15        5.83        5.69      2.28 o 
   0   8  15        0.74        1.00      1.76 o 
   1   8  15        3.99        1.75      1.44 o 
   2   8  15       15.15        9.07      3.02 o 
   3   8  15        3.36        2.85      1.86 o 
   4   8  15        0.00       -1.76      1.76 o 
   5   8  15        0.00        1.54      1.39 o 
   6   8  15        2.18        1.39      1.44 o 
   7   8  15       13.12       15.96      2.42 o 
   8   8  15        1.31        3.34      1.58 o 
   9   8  15        3.40        2.28      1.99 o 
   1   9  15        3.68        2.07      3.00 o 
   2   9  15        5.33        7.52      2.85 o 
   3   9  15        0.15        1.06      1.35 o 
   4   9  15       18.86       23.61      2.72 o 
   5   9  15       11.87       11.05      3.99 o 
   6   9  15        0.66        3.01      2.18 o 
   0   0  16       34.26       48.40      7.40 o 
   1   0  16       60.12       66.58      6.23 o 
   2   0  16       15.93       19.39      5.98 o 
   3   0  16        0.28        0.51      1.78 o 
   4   0  16        4.06        5.34      3.99 o 
   5   0  16       18.58       21.45      3.14 o 
   6   0  16      118.15      124.93      8.65 o 
   7   0  16        6.70        2.74      4.13 o 
   8   0  16        9.06        9.86      2.76 o 
   9   0  16        3.17        2.12      3.26 o 
  10   0  16      148.25      162.27     73.75 o 
  11   0  16       71.38       46.69     18.79 o 
  12   0  16       24.45        2.85     13.67 o 
   1   1  16       91.13      111.77      5.69 o 
   2   1  16       80.85      102.51      5.53 o 
   3   1  16      162.58      180.82      7.19 o 
   4   1  16        5.03        5.06      1.50 o 
   5   1  16       67.54       81.98      5.78 o 
   6   1  16      120.65      136.26      6.92 o 
   7   1  16      126.48      137.75      6.05 o 
   8   1  16       28.03       22.26      4.33 o 
   9   1  16        6.45       10.30      2.93 o 
  10   1  16      209.52      193.80      8.39 o 
  11   1  16       20.74       12.58      5.12 o 
  12   1  16       16.86       11.01      6.55 o 
  13   1  16       38.31       41.57      6.26 o 
  14   1  16       29.38       30.75      5.69 o 
  15   1  16        0.00        2.85      2.28 o 
  16   1  16        6.46        6.83      2.28 o 
   0   2  16        1.23        3.93      2.28 o 
   1   2  16       52.66       54.05      3.99 o 
   2   2  16       15.52       17.99      2.48 o 
   3   2  16       41.79       49.50      3.75 o 
   4   2  16       96.20      112.68      7.84 o 
   5   2  16        2.94        0.27      3.70 o 
   6   2  16      291.94      306.80     27.63 o 
   7   2  16       40.32       31.43      4.47 o 
   8   2  16       86.21      112.71     11.27 o 
   9   2  16        0.91       -2.10      2.27 o 
  10   2  16       81.23       73.81      5.47 o 
  11   2  16       84.11       76.22     35.31 o 
  12   2  16       11.84        6.10      3.30 o 
  13   2  16        0.08       -1.14      2.85 o 
  14   2  16        0.12        0.00      2.28 o 
  15   2  16        2.94        2.63      1.99 o 
  16   2  16        3.01        3.42      1.61 o 
   1   3  16      369.48      372.88     10.46 o 
   2   3  16      278.33      269.05     10.16 o 
   3   3  16      295.32      335.26      8.56 o 
   4   3  16       79.48       77.43      4.21 o 
   5   3  16        3.72        3.45      2.22 o 
   6   3  16       51.87       42.76      4.01 o 
   7   3  16       13.52        9.71      2.69 o 
   8   3  16       23.89       25.62      6.26 o 
   9   3  16      131.71      152.08     55.81 o 
  10   3  16       16.20       17.27      4.80 o 
  11   3  16       48.45       34.24     15.09 o 
  12   3  16       23.11       17.85      4.28 o 
  13   3  16        2.45        0.71      1.71 o 
  14   3  16        0.76       -1.78      1.78 o 
  15   3  16        1.42        2.14      2.85 o 
  16   3  16        1.33        2.85      2.28 o 
   0   4  16       21.22       22.21      7.38 o 
   1   4  16       50.75       37.56      2.93 o 
   2   4  16       85.35       97.22      4.85 o 
   3   4  16      105.17      122.76      5.38 o 
   4   4  16      194.04      217.07      7.18 o 
   5   4  16      716.71      754.99     21.37 o 
   6   4  16       43.67       53.00      5.83 o 
   7   4  16       84.43       95.75      7.39 o 
   8   4  16        8.99        6.83     14.23 o 
  10   4  16        7.35        1.23      2.75 o 
  11   4  16       21.40       29.77     14.52 o 
  12   4  16        6.62       10.25      3.99 o 
  13   4  16       26.25       30.53      7.69 o 
  14   4  16       29.11       34.05     11.39 o 
  15   4  16       13.16       13.15      6.26 o 
   1   5  16      213.21      182.28      9.08 o 
   2   5  16      167.02      191.60      8.58 o 
   3   5  16       71.68       83.14      5.01 o 
   4   5  16        4.41        6.42      1.82 o 
   5   5  16       56.88       61.93      4.97 o 
   6   5  16      237.48      277.59     61.52 o 
   7   5  16      164.17      173.37     39.01 o 
   8   5  16      127.59       69.48     23.35 o 
   9   5  16        3.13        1.71     10.25 o 
  10   5  16       53.93       46.41     21.92 o 
  11   5  16       13.72        6.24      3.22 o 
  12   5  16       40.69       36.08      3.99 o 
  13   5  16        2.43        3.61      1.53 o 
  14   5  16        5.96        7.97      2.85 o 
   0   6  16       17.62       27.07      5.92 o 
   1   6  16      132.47      125.94      8.63 o 
   2   6  16       14.30       16.77      3.46 o 
   3   6  16        1.18       -1.27      1.76 o 
   4   6  16       12.28        8.65      2.55 o 
   5   6  16        0.82       -1.04      2.23 o 
   6   6  16       42.20       33.44     13.67 o 
   7   6  16       10.20       14.20      3.78 o 
   8   6  16       17.25       -4.56     10.25 o 
   9   6  16       13.16       13.11      3.85 o 
  10   6  16       22.47       15.80      9.39 o 
  11   6  16       18.83       27.33      3.15 o 
  12   6  16        0.23        1.71      2.28 o 
  13   6  16        2.25        5.12      2.28 o 
   1   7  16       20.93       15.79      3.05 o 
   2   7  16        2.62        1.30      2.63 o 
   3   7  16       26.62       27.76      3.72 o 
   4   7  16        4.18        1.29      1.59 o 
   5   7  16        1.02        0.04      4.27 o 
   6   7  16        0.10       -2.77      2.77 o 
   7   7  16        4.00        2.45      2.85 o 
   8   7  16        1.37        0.52      2.02 o 
   9   7  16        0.97        0.89      1.71 o 
  10   7  16       12.21       13.87      2.56 o 
  11   7  16        0.37        1.14      1.71 o 
   0   8  16       43.58       54.30      4.62 o 
   1   8  16        4.64        3.36      1.65 o 
   2   8  16        0.31        0.37      1.39 o 
   3   8  16       78.91       87.66      8.26 o 
   4   8  16        6.58        6.77      2.43 o 
   5   8  16       20.03       15.93      2.82 o 
   6   8  16        3.97        1.51      7.12 o 
   7   8  16        3.74        1.87      1.65 o 
   8   8  16        3.60        3.42      1.21 o 
   1   9  16       13.07        9.71      2.68 o 
   2   9  16        2.56        0.71      1.71 o 
   3   9  16        2.68        2.99      1.68 o 
   4   9  16       12.90       14.17      4.27 o 
   1   1  17      209.90      211.27      7.90 o 
   2   1  17       17.17       16.78      2.41 o 
   3   1  17       20.25       22.84      2.83 o 
   4   1  17       32.12       33.00      3.19 o 
   5   1  17       15.74       14.56      2.60 o 
   6   1  17       52.03       58.11      4.80 o 
   7   1  17       98.49      103.82     14.52 o 
   8   1  17       77.04       85.08      7.04 o 
   9   1  17       51.04       59.57      5.75 o 
  10   1  17        5.12        6.26     15.94 o 
  11   1  17       17.07       13.10     15.94 o 
  12   1  17        0.41       -4.55     10.25 o 
   0   2  17       40.16       51.54      5.64 o 
   1   2  17       12.42        9.99      2.13 o 
   2   2  17        0.82       -1.47      1.47 o 
   3   2  17        6.01       10.96      2.27 o 
   4   2  17       59.86       59.15      4.52 o 
   5   2  17       23.47       21.38      3.14 o 
   6   2  17       70.74       77.43      9.12 o 
   7   2  17        0.07        0.91      1.76 o 
   8   2  17       49.04       50.84      8.26 o 
   9   2  17       21.87       29.50     11.96 o 
  10   2  17      217.75      194.32     77.46 o 
  11   2  17        8.35        4.34      2.78 o 
  12   2  17       26.68       25.83     12.81 o 
  13   2  17        0.41        1.71      2.85 o 
  14   2  17        0.37       -0.57      2.28 o 
  15   2  17       46.64       68.33      6.26 o 
   1   3  17       65.85       67.29      4.06 o 
   2   3  17     1248.20     1242.09     19.25 o 
   3   3  17      123.15      147.91      5.93 o 
   4   3  17      223.38      268.75     12.47 o 
   5   3  17       24.10       33.38      4.48 o 
   6   3  17       77.32       69.81      6.44 o 
   7   3  17      224.96      233.16     11.68 o 
   8   3  17      103.38       55.24     20.50 o 
   9   3  17        0.41        0.57     10.82 o 
  10   3  17        1.55        3.12      2.74 o 
  11   3  17        2.51       -0.50      2.24 o 
  12   3  17       26.92       27.90     16.80 o 
  13   3  17        4.71        6.26      2.85 o 
  14   3  17       33.86       46.69      5.69 o 
  15   3  17        5.02        7.40      2.85 o 
   0   4  17      186.38      177.66     32.46 o 
   1   4  17       45.27       36.07      4.91 o 
   2   4  17       26.12       18.88      2.58 o 
   3   4  17       16.90       16.12      2.63 o 
   4   4  17       53.60       54.79      4.03 o 
   5   4  17       12.45       15.05      3.50 o 
   6   4  17      185.57      145.87      9.64 o 
   7   4  17       80.69       57.12     10.53 o 
   9   4  17        0.04        9.68     14.80 o 
  10   4  17       12.82       23.46      9.68 o 
  11   4  17       25.52       17.47      4.77 o 
  12   4  17       11.98       13.37      6.55 o 
  13   4  17        9.49       10.25      3.42 o 
  14   4  17        8.37       15.94      3.99 o 
   1   5  17        4.78       10.19      2.61 o 
   2   5  17       55.54       44.14      4.85 o 
   3   5  17      114.60      113.83      8.25 o 
   4   5  17        0.06        1.70      2.95 o 
   5   5  17       16.08       12.60     10.25 o 
   6   5  17        0.52        7.52      3.86 o 
   7   5  17        8.06        7.06      3.31 o 
   8   5  17        0.98        2.28     11.96 o 
   9   5  17        5.22        0.00      9.11 o 
  10   5  17        9.83        6.88      5.12 o 
  11   5  17        0.01        1.01      2.74 o 
  12   5  17        2.64        4.55      2.85 o 
  13   5  17       22.73       21.64      3.99 o 
   0   6  17        0.00        0.07      2.80 o 
   1   6  17        6.69        9.44      2.36 o 
   2   6  17       64.11       81.37      7.04 o 
   3   6  17       14.93       18.29      3.56 o 
   4   6  17       89.55       92.56      6.85 o 
   5   6  17       10.41        4.27      3.99 o 
   6   6  17       15.43       13.99      7.40 o 
   7   6  17       22.87       18.19      8.54 o 
   8   6  17       12.02        1.14     11.96 o 
   9   6  17        5.57        5.59      3.99 o 
  10   6  17       15.09       10.38      2.11 o 
  11   6  17        5.89        7.97      2.85 o 
  12   6  17        0.00        1.14      1.71 o 
   1   7  17        1.99        2.08      2.63 o 
   2   7  17        1.51        3.28      2.38 o 
   3   7  17        9.87        8.48      2.38 o 
   4   7  17        6.90        2.06      1.98 o 
   5   7  17        0.63        3.76      2.76 o 
   6   7  17        2.95        3.53      3.13 o 
   7   7  17       15.47       12.94      2.42 o 
   8   7  17        0.53        1.42      1.42 o 
   9   7  17        0.99        2.70      1.58 o 
  10   7  17       57.21       75.74      6.26 o 
   0   8  17       38.55       59.60      4.62 o 
   1   8  17        0.80        1.54      1.63 o 
   2   8  17        0.07       -1.93      2.40 o 
   3   8  17        3.63        5.03      1.59 o 
   4   8  17        1.69        1.96      1.35 o 
   5   8  17        1.47        0.88      1.68 o 
   6   8  17       41.00       53.99      4.03 o 
   7   8  17        0.47        2.28      1.71 o 
   0   0  18      635.65      606.51     27.36 o 
   1   0  18        0.06        0.78      2.27 o 
   2   0  18      110.10       89.03      7.06 o 
   3   0  18       94.89       92.79      7.65 o 
   4   0  18        1.66        6.23      2.91 o 
   5   0  18       66.57       45.55     19.36 o 
   6   0  18      295.36      146.97     34.75 o 
   7   0  18       42.47       11.96     11.39 o 
   8   0  18       28.63       28.02     15.66 o 
   9   0  18        2.75       -3.99     10.82 o 
  10   0  18       41.03       22.21     14.24 o 
  11   0  18        1.18       -3.42     10.25 o 
   1   1  18        4.31        3.19      1.48 o 
   2   1  18       89.27       79.24      5.48 o 
   3   1  18        0.96        1.04      1.28 o 
   4   1  18        2.59       -1.76      1.76 o 
   5   1  18        0.35       -0.01      8.61 o 
   6   1  18        0.07        0.20      7.93 o 
   7   1  18       15.59       15.33      4.28 o 
   8   1  18        4.40        1.45      4.43 o 
   9   1  18      118.07       64.65     19.93 o 
  10   1  18      114.39       16.51     16.51 o 
  11   1  18       17.23        6.83     11.39 o 
  12   1  18        4.61        5.69     10.82 o 
   0   2  18      433.33      456.34     13.60 o 
   1   2  18       44.10       55.61      3.79 o 
   2   2  18        3.39        1.92      1.55 o 
   3   2  18       84.17       77.72      5.59 o 
   4   2  18      143.09      160.89     38.16 o 
   5   2  18       14.49       11.39      5.41 o 
   6   2  18       12.22        7.19      3.67 o 
   7   2  18       70.15       63.03      6.44 o 
   8   2  18       65.24       68.19     15.66 o 
   9   2  18        0.01        0.57      2.28 o 
  10   2  18       20.76       32.73      6.55 o 
  11   2  18        0.00        1.77      2.78 o 
  12   2  18       11.86        7.14      5.69 o 
  13   2  18        2.99        2.85      2.28 o 
  14   2  18        4.61       10.25      2.85 o 
   1   3  18       66.16       65.69      8.77 o 
   2   3  18      713.67      738.30     43.33 o 
   3   3  18      127.98      144.34      7.55 o 
   4   3  18      133.48      124.23     28.19 o 
   5   3  18       12.39       17.30      6.55 o 
   6   3  18        2.64        0.25      1.78 o 
   7   3  18        6.50        9.84      4.23 o 
   8   3  18       19.95       14.14     10.82 o 
   9   3  18        7.07       13.97      4.34 o 
  10   3  18       38.52       39.29      6.26 o 
  11   3  18        0.30        3.87      5.41 o 
  12   3  18        5.11        9.10      3.17 o 
  13   3  18        1.70        1.71      1.71 o 
  14   3  18       12.14       16.51      3.42 o 
   0   4  18        0.04        1.49      5.98 o 
   1   4  18       27.86       24.44      3.28 o 
   2   4  18       32.51       31.09      3.83 o 
   3   4  18        7.49       10.39      2.46 o 
   4   4  18       10.11       17.05      3.45 o 
   5   4  18        5.96        1.73      3.13 o 
   6   4  18      100.38       77.52     39.29 o 
   7   4  18       89.64       87.70      9.68 o 
   8   4  18        3.16        4.69      6.83 o 
   9   4  18       19.60       18.88     13.95 o 
  10   4  18        0.36        0.09      5.69 o 
  11   4  18       42.54       31.30     15.66 o 
  12   4  18        0.07        1.01      2.19 o 
  13   4  18        2.23        4.55      2.85 o 
   1   5  18      181.57      141.18     24.42 o 
   2   5  18       69.67       76.34      6.85 o 
   3   5  18       11.45       11.02      2.93 o 
   4   5  18      214.40      223.68     11.07 o 
   5   5  18       18.51       16.37      6.55 o 
   6   5  18       17.34       14.42      4.84 o 
   7   5  18        6.38        6.79      3.71 o 
   8   5  18        0.25       11.96     10.82 o 
   9   5  18        0.34       -1.48      3.42 o 
  10   5  18        1.06        1.76      2.22 o 
  11   5  18        3.05       -0.90      3.13 o 
  12   5  18        4.16        4.55      2.28 o 
   0   6  18       12.00       17.65      4.91 o 
   1   6  18      178.96      178.03     38.31 o 
   2   6  18        1.22       -1.19      1.99 o 
   3   6  18       45.33       44.10      7.12 o 
   4   6  18       13.81       19.56      3.40 o 
   5   6  18        5.65        4.90      3.26 o 
   6   6  18        3.91        6.97      3.33 o 
   7   6  18        1.55        2.05      2.21 o 
   8   6  18        2.61        2.01      2.23 o 
   9   6  18       10.39        7.82      7.40 o 
  10   6  18        0.20        0.18      1.70 o 
  11   6  18       11.47       19.93      3.42 o 
   1   7  18        4.21        4.93      2.57 o 
   2   7  18        4.10        3.88      1.99 o 
   3   7  18        1.52        1.80      3.24 o 
   4   7  18        1.38        1.44      2.08 o 
   5   7  18        0.53        3.79      3.42 o 
   6   7  18        1.92        0.46      1.35 o 
   7   7  18        0.56        1.49      0.87 o 
   8   7  18        9.22        9.84      2.51 o 
   0   8  18       28.96       53.04     20.78 o 
   1   8  18        4.33        1.67      1.48 o 
   2   8  18        0.05        0.57      1.48 o 
   3   8  18        3.63        2.34      1.67 o 
   4   8  18        4.09        8.18      4.27 o 
   5   8  18        3.42        4.13      4.27 o 
   1   1  19       61.58       31.32     17.65 o 
   2   1  19        1.18       -0.82     10.67 o 
   3   1  19        1.78        1.49      9.45 o 
   4   1  19        2.16       14.30     10.67 o 
   5   1  19      176.67      129.29     27.91 o 
   6   1  19        3.81       -2.21     10.44 o 
   7   1  19        2.68        0.56      2.74 o 
   8   1  19        8.75       10.10      4.15 o 
   9   1  19       11.10       -0.57      9.68 o 
  10   1  19        0.05       -0.57     11.96 o 
  11   1  19       12.36        3.42     11.96 o 
   0   2  19        4.28        5.69      2.28 o 
   1   2  19        3.10        3.31      1.99 o 
   2   2  19       21.23       21.77      4.03 o 
   3   2  19       14.51       15.26      3.36 o 
   4   2  19        4.32        2.57      8.54 o 
   5   2  19       36.96       45.51      7.43 o 
   6   2  19        2.73        2.47      3.80 o 
   7   2  19       32.67       34.52     10.82 o 
   8   2  19       28.34       24.40      5.47 o 
   9   2  19       46.45       44.26     15.09 o 
  10   2  19        0.24       -0.61      3.70 o 
  11   2  19        0.46        2.95      2.22 o 
  12   2  19        9.87        9.07      3.13 o 
  13   2  19        1.97        7.40      2.85 o 
   1   3  19      121.57      115.62      8.65 o 
   2   3  19       45.65       39.66      5.42 o 
   3   3  19      111.53      121.60     11.67 o 
   4   3  19        1.89       -0.57      2.85 o 
   5   3  19       79.43       72.83     22.78 o 
   6   3  19       10.38        5.55      6.26 o 
   7   3  19       15.28       19.95      7.97 o 
   8   3  19        7.50       15.39      4.55 o 
   9   3  19      123.52      131.55     11.39 o 
  10   3  19        3.73        8.65      3.31 o 
  11   3  19        0.17        1.63      1.69 o 
  12   3  19        1.17        0.36      1.66 o 
  13   3  19        6.48        6.26      2.28 o 
   0   4  19      225.81      227.54     78.03 o 
   1   4  19       29.96       35.02      4.83 o 
   2   4  19        0.04        3.61      2.56 o 
   3   4  19       10.11       15.64      3.83 o 
   4   4  19       36.25       35.91      4.43 o 
   5   4  19       12.40        9.68      3.99 o 
   6   4  19       38.02       60.01     21.07 o 
   7   4  19        0.00       -2.25      2.25 o 
   8   4  19       17.67       16.12      4.32 o 
   9   4  19       26.94       21.51     15.66 o 
  10   4  19        1.42        0.40      2.23 o 
  11   4  19        2.37        0.95      2.85 o 
  12   4  19        8.16       10.30      6.55 o 
   1   5  19       10.44        7.05      2.56 o 
   2   5  19      232.90      238.11     11.28 o 
   3   5  19       26.95       23.03      3.93 o 
   4   5  19       51.80       62.93      5.59 o 
   5   5  19        2.33        2.28      7.12 o 
   6   5  19       23.28       27.90      5.69 o 
   7   5  19       94.27       86.92     35.59 o 
   8   5  19       11.47        7.80      2.74 o 
   9   5  19        0.81        0.75      3.13 o 
  10   5  19       10.56        6.12      3.70 o 
  11   5  19        1.26        3.61      2.19 o 
   0   6  19      264.18      259.31    100.83 o 
   1   6  19        2.76        2.51      1.85 o 
   2   6  19       41.71       42.65      4.62 o 
   3   6  19       13.55       14.18      2.94 o 
   4   6  19        0.04        0.73      1.76 o 
   5   6  19       17.17       15.47      3.69 o 
   6   6  19        0.44        2.28      2.28 o 
   7   6  19        3.00        0.94      2.56 o 
   8   6  19       11.26        7.37      2.68 o 
   9   6  19        0.72        1.57      2.45 o 
  10   6  19        0.07        0.57      1.71 o 
   1   7  19        3.40        2.54      1.38 o 
   2   7  19        1.95       -1.05      1.77 o 
   3   7  19       19.96       21.66      2.82 o 
   4   7  19        0.17        0.81      1.06 o 
   5   7  19       25.19       28.33      3.22 o 
   6   7  19        0.03        0.37      1.19 o 
   7   7  19        1.69        2.09      1.19 o 
   2   0  20        4.39        9.11     10.82 o 
   3   0  20       71.66       33.60     13.10 o 
   4   0  20      288.23      101.97     27.34 o 
   5   0  20      198.52      109.36     27.34 o 
   6   0  20        0.52        6.26     10.82 o 
   7   0  20      202.83       83.73     25.06 o 
   8   0  20        2.66        1.71     13.66 o 
   9   0  20        8.30       11.39     15.94 o 
   1   1  20        0.00       -4.55     13.10 o 
   2   1  20       43.16       16.57     10.21 o 
   3   1  20        2.12        2.03      3.16 o 
   4   1  20       19.38        3.21      8.19 o 
   5   1  20        3.17       -1.90      9.00 o 
   6   1  20        2.79       -1.02      3.23 o 
   7   1  20        0.50       -1.72      3.35 o 
   8   1  20       12.11       13.86      5.12 o 
   9   1  20        6.29        2.85      9.68 o 
  10   1  20        1.85       -0.57      9.11 o 
   0   2  20       16.56       15.94      5.12 o 
   1   2  20       57.44       54.51      6.00 o 
   2   2  20       59.04       65.82      6.40 o 
   3   2  20       37.90       36.09      6.22 o 
   4   2  20       43.28       39.04     16.23 o 
   5   2  20       54.90       51.58     19.64 o 
   6   2  20      368.26      421.05     22.22 o 
   7   2  20        0.85        3.63      3.99 o 
   8   2  20       52.28       44.32     23.06 o 
   9   2  20       17.29       -3.42      9.68 o 
  10   2  20        5.46        0.00     10.25 o 
  11   2  20        1.94        1.14      8.54 o 
   1   3  20       21.24       20.23      4.09 o 
   2   3  20        3.42        5.39      2.34 o 
   3   3  20       10.54       16.46      3.54 o 
   4   3  20       12.05        7.71     11.10 o 
   5   3  20       32.94       21.19     13.67 o 
   6   3  20       18.80       13.91     11.67 o 
   7   3  20      104.76      111.98     46.98 o 
   8   3  20        0.09        3.11      2.76 o 
   9   3  20       10.21        4.63      2.75 o 
  10   3  20        1.07       -0.52      4.55 o 
  11   3  20       17.27       13.85      4.84 o 
  12   3  20        4.85        7.40      2.28 o 
   0   4  20       74.13       56.37      8.54 o 
   1   4  20       11.68       10.39      3.42 o 
   2   4  20       13.66        7.80      2.59 o 
   3   4  20        0.58        2.07      2.28 o 
   4   4  20        5.09        6.58      2.29 o 
   5   4  20        0.77        0.66      2.79 o 
   6   4  20       22.90       15.81      8.83 o 
   7   4  20        0.00       -2.43      2.74 o 
   8   4  20       47.77       61.89      4.83 o 
   9   4  20        3.41        5.35      5.12 o 
  10   4  20        3.05        0.00      5.69 o 
  11   4  20        3.37        1.85      3.42 o 
   1   5  20        0.27        0.78      2.06 o 
   2   5  20       12.58       16.71      3.33 o 
   3   5  20        0.87        4.30      2.19 o 
   4   5  20       21.78       27.90      3.81 o 
   5   5  20       66.35       60.29     19.93 o 
   6   5  20       12.06       13.44      3.71 o 
   7   5  20        1.20       -2.20      4.27 o 
   8   5  20        0.73       -1.39      1.68 o 
   9   5  20        2.73        2.65      2.85 o 
  10   5  20        0.20        2.42      3.13 o 
   0   6  20       27.75       18.37     11.39 o 
   1   6  20        0.02        2.93      1.99 o 
   2   6  20        2.65        0.72      1.59 o 
   3   6  20        2.17        1.71      1.61 o 
   4   6  20        2.06        2.85      1.61 o 
   5   6  20       10.89       13.44      4.84 o 
   6   6  20        0.21        0.83      1.69 o 
   7   6  20        5.36        2.35      1.90 o 
   8   6  20       18.92       18.86      2.42 o 
   1   7  20       76.28       85.52      4.02 o 
   2   7  20        6.15       12.78      1.73 o 
   3   7  20        0.21       -0.81      1.35 o 
   4   7  20        4.13        8.43      1.94 o 
   5   7  20       11.62       11.11      7.40 o 
   1   1  21        3.46        3.99      2.42 o 
   2   1  21       44.00       56.06      6.23 o 
   3   1  21       17.19       19.67      3.89 o 
   4   1  21        3.13        6.91      4.28 o 
   5   1  21        1.64        5.26      3.26 o 
   6   1  21       69.10       61.54     26.48 o 
   7   1  21       70.49      101.62     40.15 o 
   8   1  21        3.28        2.33      2.73 o 
   9   1  21       35.21       11.39     14.80 o 
   0   2  21       24.07       26.76      5.69 o 
   1   2  21       27.92       36.34      4.83 o 
   2   2  21       25.32       23.78      3.99 o 
   3   2  21       16.94       22.54      4.21 o 
   4   2  21        3.69        8.22      4.23 o 
   5   2  21       51.97       46.04     22.78 o 
   6   2  21        0.85        0.43      5.12 o 
   7   2  21        5.30       14.36      5.41 o 
   8   2  21        0.99        2.48      2.74 o 
   9   2  21       26.55        7.40     10.82 o 
  10   2  21        0.61        2.28     10.82 o 
   1   3  21       27.06       40.87      4.83 o 
   2   3  21        0.01       -0.06      2.15 o 
   3   3  21       18.52       28.05      4.21 o 
   4   3  21        6.71        8.73      4.20 o 
   5   3  21        0.00       -1.52      2.79 o 
   6   3  21        2.26        5.12      3.42 o 
   7   3  21       47.90       66.89      5.42 o 
   8   3  21        5.40        3.65      1.80 o 
   9   3  21        0.40       -0.65      1.68 o 
  10   3  21        0.51        0.30      1.69 o 
  11   3  21        0.11        2.85      8.54 o 
   0   4  21       33.63       33.59      6.26 o 
   1   4  21        2.18        0.43      1.75 o 
   2   4  21       14.22        8.43      2.31 o 
   3   4  21       18.87       20.56      3.56 o 
   4   4  21       31.42       16.35      8.83 o 
   5   4  21        5.25        8.00      6.83 o 
   6   4  21        1.01        1.16      2.24 o 
   7   4  21        0.48       -0.19      1.78 o 
   8   4  21        5.69       12.95      2.34 o 
   9   4  21       20.05       16.28      7.40 o 
  10   4  21        1.05        2.28      7.97 o 
   1   5  21        0.82       -1.37      1.76 o 
   2   5  21       31.68       39.82      4.43 o 
   3   5  21       12.83       22.17      3.40 o 
   4   5  21        0.11        5.41      3.24 o 
   5   5  21        4.57        5.38      2.28 o 
   6   5  21        3.41        7.48      3.42 o 
   7   5  21        2.40       -0.08      2.56 o 
   8   5  21        0.00       -1.66      1.66 o 
   0   6  21       26.94       35.30      5.12 o 
   1   6  21       14.06       17.45      3.13 o 
   2   6  21       13.93       14.67      2.34 o 
   3   6  21        0.27        1.62      2.44 o 
   4   6  21        9.64        2.82      2.20 o 
   5   6  21        3.43        1.08      1.99 o 
   6   6  21        2.34        2.85      2.56 o 
   2   0  22       43.34       22.37     14.24 o 
   3   0  22        0.31        1.94      2.76 o 
   4   0  22        9.59        2.85     10.25 o 
   5   0  22        1.56        5.69     11.96 o 
   6   0  22        2.54        2.85      2.85 o 
   7   0  22       42.26       44.98      6.83 o 
   8   0  22       58.65       56.94      6.83 o 
   1   1  22        9.09        9.68      2.73 o 
   2   1  22        2.33        3.99      2.15 o 
   3   1  22       72.84       94.03      7.44 o 
   4   1  22       21.66       20.53     10.82 o 
   5   1  22        0.01        4.10      5.98 o 
   6   1  22       32.69       47.01     21.07 o 
   7   1  22        2.38        2.36      2.25 o 
   8   1  22       38.53       48.38      4.62 o 
   0   2  22       43.58       32.46      6.26 o 
   1   2  22        9.00       10.25      2.82 o 
   2   2  22        9.18        6.49      3.00 o 
   3   2  22       13.60        9.64      2.96 o 
   4   2  22       52.40       63.91     29.04 o 
   5   2  22       21.05       26.53      7.40 o 
   6   2  22        0.89        8.80      3.85 o 
   7   2  22       48.25       55.90     27.62 o 
   8   2  22        0.05        1.35      2.56 o 
   9   2  22        1.74        9.11      9.11 o 
   1   3  22        3.84        1.50      2.77 o 
   2   3  22        0.75        0.83      1.87 o 
   3   3  22        3.46        2.96      1.89 o 
   4   3  22        0.42        2.48      3.26 o 
   5   3  22        0.64        1.66      3.13 o 
   6   3  22        0.02        0.93      2.22 o 
   7   3  22       30.44       31.23     16.80 o 
   8   3  22        0.78        2.31      3.99 o 
   9   3  22        1.17       10.25     10.25 o 
  10   3  22       22.28        7.40      9.11 o 
   0   4  22       11.41       16.51      4.55 o 
   1   4  22        7.03        8.05      4.31 o 
   2   4  22        1.38        2.45      1.76 o 
   3   4  22        0.04        0.49      1.76 o 
   4   4  22        1.69        1.71      2.85 o 
   5   4  22        0.27        4.20      2.75 o 
   6   4  22        0.69        1.00      1.51 o 
   7   4  22        0.52        1.86      1.71 o 
   8   4  22        0.36       -1.71      9.11 o 
   1   5  22        1.69       -1.14      1.20 o 
   2   5  22        0.15        0.06      1.36 o 
   3   5  22        9.08       12.13      2.19 o 
   4   5  22       16.09       12.34      5.98 o 
   5   5  22        2.37       -0.18      1.99 o 
   6   5  22        0.71        1.46      2.09 o 
   7   5  22        2.10        4.55      6.83 o 
   0   6  22       23.52       33.02      4.56 o 
   1   6  22       13.44       10.74      3.99 o 
   2   6  22        0.09        2.85      2.28 o 
   3   6  22       15.89       15.94      3.42 o 
   1   1  23       26.43       26.67      5.12 o 
   2   1  23       57.85       59.25      5.59 o 
   3   1  23        7.03        7.11      2.03 o 
   4   1  23       19.35       19.89      5.98 o 
   5   1  23       27.34       31.32     16.23 o 
   6   1  23        1.00        2.16      2.44 o 
   7   1  23        1.77        5.41      2.01 o 
   8   1  23        3.56        3.09      2.28 o 
   0   2  23       39.03       61.50      7.97 o 
   1   2  23       62.64       91.62      6.85 o 
   2   2  23        1.82        3.37      1.97 o 
   3   2  23        0.21        0.09      1.50 o 
   4   2  23        2.24       -0.41      2.72 o 
   5   2  23       15.29       18.09     12.81 o 
   6   2  23        0.21        2.14      2.22 o 
   7   2  23        0.18       -1.50      1.68 o 
   8   2  23        2.87        0.18      1.20 o 
   1   3  23        0.45       -0.70      1.78 o 
   2   3  23        1.25        2.33      1.58 o 
   3   3  23        0.04       -1.91      2.46 o 
   4   3  23        3.34        6.34      3.22 o 
   5   3  23       14.06        9.72      5.98 o 
   6   3  23        4.00        4.53      3.99 o 
   7   3  23       24.17       18.63      9.96 o 
   8   3  23        0.42       -4.55      7.40 o 
   0   4  23        3.01        5.69      2.85 o 
   1   4  23       37.73       49.10      4.21 o 
   2   4  23        9.87       10.91      2.36 o 
   3   4  23        3.02        5.14      1.88 o 
   4   4  23       31.94       27.16     11.96 o 
   5   4  23        4.79        4.08      6.55 o 
   6   4  23        0.61       -1.34      2.18 o 
   1   5  23        0.33       -0.08      2.56 o 
   2   5  23        3.25        2.85      1.71 o 
   3   5  23        1.39        1.71      1.71 o 
   0   0  24        0.07        0.57      2.28 o 
   1   0  24        0.49        1.42      2.56 o 
   2   0  24       12.34       14.00      2.73 o 
   3   0  24        2.52        7.40      3.99 o 
   4   0  24        1.72        7.97      3.42 o 
   5   0  24        0.02        3.42      2.85 o 
   6   0  24       37.12       40.43      5.69 o 
   7   0  24        0.00        0.57      1.71 o 
   1   1  24        0.10       -0.88      1.23 o 
   2   1  24       25.34       24.87      2.41 o 
   3   1  24        5.03       15.19      3.00 o 
   4   1  24       34.14       40.69      5.69 o 
   5   1  24        0.13        1.42      1.61 o 
   6   1  24       19.41       21.58      3.00 o 
   7   1  24        4.42        3.99      1.61 o 
   0   2  24        7.72       18.79      4.55 o 
   1   2  24        0.15       -1.78      1.78 o 
   2   2  24        0.24        1.55      1.44 o 
   3   2  24        1.06        1.32      6.55 o 
   4   2  24        5.97        4.98      4.84 o 
   5   2  24        1.57        4.09      2.22 o 
   6   2  24       39.03       39.36      3.62 o 
   1   3  24        0.04       -1.37      1.37 o 
   2   3  24       12.32       13.31      2.32 o 
   3   3  24       33.33       34.50     16.51 o 
   4   3  24        6.81        6.37      2.73 o 
   5   3  24        3.37        7.50      4.55 o 
   0   4  24        4.07        1.14      1.71 o 
   1   4  24        3.29        5.69      1.61 o 
   2   4  24        0.48       -1.71      1.71 o 
   3   4  24        0.04        3.42      2.28 o 
   1   1  25        1.69        1.88      1.08 o 
   2   1  25        0.14        1.96      1.00 o 
   3   1  25        2.03        2.28      1.37 o 
   4   1  25        0.62       -0.57      1.21 o 
   5   1  25        3.47        6.26      1.61 o 
   0   2  25        8.65        6.69      2.85 o 
   1   2  25        0.04        1.45      1.40 o 
   2   2  25        4.79        4.55      1.61 o 
   3   2  25        9.10       14.52      2.42 o 
   4   2  25       18.21       19.29      2.59 o 
                                                 
